# Supplementary material for: Correction: MoSET1 (Histone H3K4 Methyltransferase in Magnaporthe oryzae) Regulates Global Gene Expression during Infection-Related Morphogenesis
Source: PLoS Genet. 2015 Dec 16;11(12):e1005752. doi: 10.1371/journal.pgen.1005752 (PMC4682638; doi:10.1371/journal.pgen.1005752)
Supplement: S3 Table — (XLSX) [file pgen.1005752.s001.xlsx]

## Sheet: enriched_in_GT
Table S3. List of genes differentially enriched for H3K4me2/me3 between mycelia and germtubes (mycelia < germtubes)
H3K4me2		H3K4me3
Gene ID	description	Gene ID	description
MGG_00082	Putative uncharacterized protein [Source:UniProtKB/TrEMBL;Acc:G4NEJ5]	MGG_00022	Bassianolide synthetase [Source:UniProtKB/TrEMBL;Acc:G4NF21]
MGG_00246	NADP-dependent alcohol dehydrogenase 6 [Source:UniProtKB/TrEMBL;Acc:G4NDJ0]	MGG_00049	Putative uncharacterized protein [Source:UniProtKB/TrEMBL;Acc:G4NET7]
MGG_00268	Putative uncharacterized protein [Source:UniProtKB/TrEMBL;Acc:G4NDA9]	MGG_00056	Short-chain dehydrogenase/reductase SDR [Source:UniProtKB/TrEMBL;Acc:G4NES9]
MGG_00277	Putative uncharacterized protein [Source:UniProtKB/TrEMBL;Acc:G4ND98]	MGG_00063	Glycogen debranching enzymye [Source:UniProtKB/TrEMBL;Acc:G4NES1]
MGG_00295	Putative uncharacterized protein [Source:UniProtKB/TrEMBL;Acc:G4ND74]	MGG_00082	Putative uncharacterized protein [Source:UniProtKB/TrEMBL;Acc:G4NEJ5]
MGG_00357	Putative uncharacterized protein [Source:UniProtKB/TrEMBL;Acc:G4NCP6]	MGG_00119	Putative uncharacterized protein [Source:UniProtKB/TrEMBL;Acc:G4NEF6]
MGG_00503	Diacylglycerol O-acyltransferase [Source:UniProtKB/TrEMBL;Acc:G4NBR4]	MGG_00141	Leptomycin B resistance protein pmd1 [Source:UniProtKB/TrEMBL;Acc:G4NE77]
MGG_00513	Putative uncharacterized protein [Source:UniProtKB/TrEMBL;Acc:G4NBQ2]	MGG_00150	Putative uncharacterized protein [Source:UniProtKB/TrEMBL;Acc:G4NE64]
MGG_00562	NADPH-dependent 1-acyldihydroxyacetone phosphate reductase [Source:UniProtKB/TrEMBL;Acc:G4NBE6]	MGG_00151	WD repeat-containing protein [Source:UniProtKB/TrEMBL;Acc:G4NE63]
MGG_00607	Putative uncharacterized protein [Source:UniProtKB/TrEMBL;Acc:G4NB78]	MGG_00233	Fatty acid synthase S-acetyltransferase [Source:UniProtKB/TrEMBL;Acc:G4NDK2]
MGG_00956	Dihydrodipicolinate synthase [Source:UniProtKB/TrEMBL;Acc:G4ND68]	MGG_00241	Polyketide synthase [Source:UniProtKB/TrEMBL;Acc:G4NDJ6]
MGG_01023	Putative uncharacterized protein [Source:UniProtKB/TrEMBL;Acc:G4NCU3]	MGG_00277	Putative uncharacterized protein [Source:UniProtKB/TrEMBL;Acc:G4ND98]
MGG_01255	Putative uncharacterized protein [Source:UniProtKB/TrEMBL;Acc:G4MXM8]	MGG_00291	Ankyrin repeat domain-containing protein 28 [Source:UniProtKB/TrEMBL;Acc:G4ND80]
MGG_01328	Endoglucanase [Source:UniProtKB/TrEMBL;Acc:G4MYM0]	MGG_00295	Putative uncharacterized protein [Source:UniProtKB/TrEMBL;Acc:G4ND74]
MGG_01361	PHO85 cyclin-1 [Source:UniProtKB/TrEMBL;Acc:G4MZ18]	MGG_00299	Putative uncharacterized protein [Source:UniProtKB/TrEMBL;Acc:G4ND18]
MGG_01400	Putative uncharacterized protein [Source:UniProtKB/TrEMBL;Acc:G4MZH9]	MGG_00363	Putative uncharacterized protein [Source:UniProtKB/TrEMBL;Acc:G4NCP0]
MGG_01463	Phosphate metabolism protein 7 [Source:UniProtKB/TrEMBL;Acc:G4MSJ5]	MGG_00432	Putative uncharacterized protein [Source:UniProtKB/TrEMBL;Acc:G4NCA6]
MGG_01485	Putative uncharacterized protein [Source:UniProtKB/TrEMBL;Acc:G4MSY3]	MGG_00447	Brefeldin A resistance protein [Source:UniProtKB/TrEMBL;Acc:G4NC33]
MGG_01659	Putative uncharacterized protein [Source:UniProtKB/TrEMBL;Acc:G4MUF1]	MGG_00492	Putative uncharacterized protein [Source:UniProtKB/TrEMBL;Acc:G4NBS8]
MGG_02104	Putative uncharacterized protein [Source:UniProtKB/TrEMBL;Acc:G4MNP6]	MGG_00503	Diacylglycerol O-acyltransferase [Source:UniProtKB/TrEMBL;Acc:G4NBR4]
MGG_02124	Potassium uptake protein [Source:UniProtKB/TrEMBL;Acc:G4MNR8]	MGG_00537	Ammonium transporter MEP1, variant [Source:UniProtKB/TrEMBL;Acc:G4NBH3]
MGG_02257	Putative uncharacterized protein [Source:UniProtKB/TrEMBL;Acc:G4MQ23]	MGG_00567	Putative uncharacterized protein [Source:UniProtKB/TrEMBL;Acc:G4NBD9]
MGG_02346	Putative uncharacterized protein [Source:UniProtKB/TrEMBL;Acc:G4MQL3]	MGG_00607	Putative uncharacterized protein [Source:UniProtKB/TrEMBL;Acc:G4NB78]
MGG_02409	Nonspecific lipid-transfer protein [Source:UniProtKB/TrEMBL;Acc:G4MRF5]	MGG_00635	Putative uncharacterized protein [Source:UniProtKB/TrEMBL;Acc:G4NB35]
MGG_02438	Putative uncharacterized protein [Source:UniProtKB/TrEMBL;Acc:G4MRI6]	MGG_00746	Putative uncharacterized protein [Source:UniProtKB/TrEMBL;Acc:G4NEP0]
MGG_02542	Putative uncharacterized protein [Source:UniProtKB/TrEMBL;Acc:G4NK31]	MGG_00771	5-oxoprolinase [Source:UniProtKB/TrEMBL;Acc:G4NEL0]
MGG_02728	Putative uncharacterized protein [Source:UniProtKB/TrEMBL;Acc:G4NJ70]	MGG_00772	PX domain-containing protein [Source:UniProtKB/TrEMBL;Acc:G4NEK9]
MGG_02775	Putative uncharacterized protein [Source:UniProtKB/TrEMBL;Acc:G5EI37]	MGG_00806	Putative uncharacterized protein [Source:UniProtKB/TrEMBL;Acc:G4NEB1]
MGG_02839	IBR domain-containing protein [Source:UniProtKB/TrEMBL;Acc:G4NLV2]	MGG_00899	Tubulin-specific chaperone C [Source:UniProtKB/TrEMBL;Acc:G4NDP0]
MGG_02849	Putative uncharacterized protein [Source:UniProtKB/TrEMBL;Acc:G5EH92]	MGG_00906	Putative uncharacterized protein [Source:UniProtKB/TrEMBL;Acc:G4NDN2]
MGG_02913	Putative uncharacterized protein [Source:UniProtKB/TrEMBL;Acc:G4NLL1]	MGG_00909	Putative uncharacterized protein [Source:UniProtKB/TrEMBL;Acc:G4NDH8]
MGG_02935	Putative uncharacterized protein [Source:UniProtKB/TrEMBL;Acc:G4NLI0]	MGG_00937	ATP-binding cassette sub-family A member 8-A [Source:UniProtKB/TrEMBL;Acc:G4NDE1]
MGG_03123	MATE efflux family protein subfamily [Source:UniProtKB/TrEMBL;Acc:G4N5Y3]	MGG_01016	Chaperone dnaJ 6 [Source:UniProtKB/TrEMBL;Acc:G4NCV1]
MGG_03130	Pps1 dual specificty phosphatase [Source:UniProtKB/TrEMBL;Acc:G4NAV8]	MGG_01017	Putative uncharacterized protein [Source:UniProtKB/TrEMBL;Acc:G4NCV0]
MGG_03249	Putative uncharacterized protein [Source:UniProtKB/TrEMBL;Acc:G4N9V4]	MGG_01023	Putative uncharacterized protein [Source:UniProtKB/TrEMBL;Acc:G4NCU3]
MGG_03327	Putative uncharacterized protein [Source:UniProtKB/TrEMBL;Acc:G4N965]	MGG_01063	Putative uncharacterized protein [Source:UniProtKB/TrEMBL;Acc:G4NCJ5]
MGG_03336	LEA domain-containing protein [Source:UniProtKB/TrEMBL;Acc:G4N953]	MGG_01080	Putative uncharacterized protein [Source:UniProtKB/TrEMBL;Acc:G4NCH7]
MGG_03384	Putative uncharacterized protein [Source:UniProtKB/TrEMBL;Acc:G4N8U7]	MGG_01088	Putative uncharacterized protein [Source:UniProtKB/TrEMBL;Acc:G4NCG6]
MGG_03469	Putative uncharacterized protein [Source:UniProtKB/TrEMBL;Acc:G4N890]	MGG_01094	Putative uncharacterized protein [Source:UniProtKB/TrEMBL;Acc:G4NCF9]
MGG_03629	Putative uncharacterized protein [Source:UniProtKB/TrEMBL;Acc:G4N730]	MGG_01127	Putative uncharacterized protein [Source:UniProtKB/TrEMBL;Acc:G4NC68]
MGG_03711	Putative uncharacterized protein [Source:UniProtKB/TrEMBL;Acc:G4N6I1]	MGG_01130	Putative uncharacterized protein [Source:UniProtKB/TrEMBL;Acc:G4NC65]
MGG_04172	Glycosyl hydrolase [Source:UniProtKB/TrEMBL;Acc:G4NFA4]	MGG_01160	Histone H4 [Source:UniProtKB/TrEMBL;Acc:G5EHN4]
MGG_04346	Sterol 24-C-methyltransferase [Source:UniProtKB/Swiss-Prot;Acc:Q5EN22]	MGG_01218	Putative uncharacterized protein [Source:UniProtKB/TrEMBL;Acc:G4MX18]
MGG_04525	Putative uncharacterized protein [Source:UniProtKB/TrEMBL;Acc:G4MSF7]	MGG_01342	Sensory/regulatory protein rpfC [Source:UniProtKB/TrEMBL;Acc:G4MYN5]
MGG_04639	Phenol 2-monooxygenase [Source:UniProtKB/TrEMBL;Acc:G4MRC7]	MGG_01347	4-carboxymuconolactone decarboxylase [Source:UniProtKB/TrEMBL;Acc:G4MYP2]
MGG_04699	C2H2 finger domain-containing protein FlbC [Source:UniProtKB/TrEMBL;Acc:G4MTC9]	MGG_01361	PHO85 cyclin-1 [Source:UniProtKB/TrEMBL;Acc:G4MZ18]
MGG_04775	Fatty acid synthase S-acetyltransferase [Source:UniProtKB/TrEMBL;Acc:G4MQT3]	MGG_01391	Ent-kaurene oxidase [Source:UniProtKB/TrEMBL;Acc:G4MZG8]
MGG_04835	Putative uncharacterized protein [Source:UniProtKB/TrEMBL;Acc:G4MU76]	MGG_01393	Serine/threonine protein kinase [Source:UniProtKB/TrEMBL;Acc:G4MZH0]
MGG_04836	Putative uncharacterized protein [Source:UniProtKB/TrEMBL;Acc:G4MU78]	MGG_01400	Putative uncharacterized protein [Source:UniProtKB/TrEMBL;Acc:G4MZH9]
MGG_04935	Integral membrane protein [Source:UniProtKB/TrEMBL;Acc:G4N364]	MGG_01414	Transcriptional activator xlnR [Source:UniProtKB/TrEMBL;Acc:G4MZJ4]
MGG_05109	Putative uncharacterized protein [Source:UniProtKB/TrEMBL;Acc:G4N4F7]	MGG_01419	Small nuclear ribonucleoprotein U1a [Source:UniProtKB/TrEMBL;Acc:G4MZK1]
MGG_05110	Putative uncharacterized protein [Source:UniProtKB/TrEMBL;Acc:G4N4F8]	MGG_01463	Phosphate metabolism protein 7 [Source:UniProtKB/TrEMBL;Acc:G4MSJ5]
MGG_05114	Putative uncharacterized protein [Source:UniProtKB/TrEMBL;Acc:G4N4G6]	MGG_01473	Oxidoreductase 2-nitropropane dioxygenase family protein [Source:UniProtKB/TrEMBL;Acc:G4MSK8]
MGG_05125	Putative uncharacterized protein [Source:UniProtKB/TrEMBL;Acc:G4N4H8]	MGG_01486	Fungal specific transcription factor domain-containing protein [Source:UniProtKB/TrEMBL;Acc:G4MSY4]
MGG_05164	Putative uncharacterized protein [Source:UniProtKB/TrEMBL;Acc:G4N4S8]	MGG_01518	Nitrogen assimilation transcription factor nit-4 [Source:UniProtKB/TrEMBL;Acc:G4MT25]
MGG_05165	Putative uncharacterized protein [Source:UniProtKB/TrEMBL;Acc:G4N4S9]	MGG_01541	Dicer-like protein 1 Endoribonuclease DCL1 ATP-dependent helicase DCL1 [Source:UniProtKB/Swiss-Prot;Acc:A4RKC3]
MGG_05250	Putative uncharacterized protein [Source:UniProtKB/TrEMBL;Acc:G4N5E3]	MGG_01553	3-isopropylmalate dehydratase [Source:UniProtKB/TrEMBL;Acc:G4MTG9]
MGG_05327	Putative uncharacterized protein [Source:UniProtKB/TrEMBL;Acc:G4N049]	MGG_01659	Putative uncharacterized protein [Source:UniProtKB/TrEMBL;Acc:G4MUF1]
MGG_05684	Probable Xaa-Pro aminopeptidase MGG_05684 [Source:UniProtKB/Swiss-Prot;Acc:A4RQ11]	MGG_01776	Putative uncharacterized protein [Source:UniProtKB/TrEMBL;Acc:G4MVQ7]
MGG_05693	MIF domain-containing protein [Source:UniProtKB/TrEMBL;Acc:G4MP31]	MGG_01811	Putative uncharacterized protein [Source:UniProtKB/TrEMBL;Acc:G4MW56]
MGG_05813	Putative uncharacterized protein [Source:UniProtKB/TrEMBL;Acc:G4N0I7]	MGG_01819	Glycogen phosphorylase [Source:UniProtKB/TrEMBL;Acc:G4MW66]
MGG_05871	Putative uncharacterized protein [Source:UniProtKB/TrEMBL;Acc:G4N3R9]	MGG_01822	Mitogen-activated protein kinase HOG1 [Source:UniProtKB/Swiss-Prot;Acc:Q9UV51]
MGG_06064	Chitin synthase D [Source:UniProtKB/TrEMBL;Acc:G4N553]	MGG_02045	Putative uncharacterized protein [Source:UniProtKB/TrEMBL;Acc:G4MMV6]
MGG_06493	Beta-glucanase [Source:UniProtKB/TrEMBL;Acc:G4N6Y4]	MGG_02059	Putative uncharacterized protein [Source:UniProtKB/TrEMBL;Acc:G4MN84]
MGG_06585	Putative uncharacterized protein [Source:UniProtKB/TrEMBL;Acc:G4N6A7]	MGG_02074	Potassium/sodium efflux P-type ATPase [Source:UniProtKB/TrEMBL;Acc:G4MNA5]
MGG_06898	MYB-1 [Source:UniProtKB/TrEMBL;Acc:G4MMZ5]	MGG_02104	Putative uncharacterized protein [Source:UniProtKB/TrEMBL;Acc:G4MNP6]
MGG_06966	Putative uncharacterized protein [Source:UniProtKB/TrEMBL;Acc:G4MNU3]	MGG_02124	Potassium uptake protein [Source:UniProtKB/TrEMBL;Acc:G4MNR8]
MGG_07292	Putative uncharacterized protein [Source:UniProtKB/TrEMBL;Acc:G4MUX9]	MGG_02313	Putative uncharacterized protein [Source:UniProtKB/TrEMBL;Acc:G4MQH9]
MGG_07369	Putative uncharacterized protein [Source:UniProtKB/TrEMBL;Acc:G4MVH7]	MGG_02351	Tyrocidine synthetase 1 [Source:UniProtKB/TrEMBL;Acc:G4MQL9]
MGG_07476	Putative uncharacterized protein [Source:UniProtKB/TrEMBL;Acc:G4N196]	MGG_02376	Hormone-sensitive lipase [Source:UniProtKB/TrEMBL;Acc:G4MQZ9]
MGG_07482	Putative uncharacterized protein [Source:UniProtKB/TrEMBL;Acc:G4N1L0]	MGG_02378	Glutamate decarboxylase [Source:UniProtKB/TrEMBL;Acc:G4MR06]
MGG_07522	Putative uncharacterized protein [Source:UniProtKB/TrEMBL;Acc:G4N1Q6]	MGG_02438	Putative uncharacterized protein [Source:UniProtKB/TrEMBL;Acc:G4MRI6]
MGG_07539	NAD(P) transhydrogenase [Source:UniProtKB/TrEMBL;Acc:G4N229]	MGG_02444	Phosphoinositide-specific phospholipase C [Source:UniProtKB/TrEMBL;Acc:G4MRV2]
MGG_07614	Putative uncharacterized protein [Source:UniProtKB/TrEMBL;Acc:G4N2L9]	MGG_02447	Putative uncharacterized protein [Source:UniProtKB/TrEMBL;Acc:G4MRV6]
MGG_07710	Putative uncharacterized protein [Source:UniProtKB/TrEMBL;Acc:G4N071]	MGG_02468	Putative uncharacterized protein [Source:UniProtKB/TrEMBL;Acc:G4MRY1]
MGG_07765	Putative uncharacterized protein [Source:UniProtKB/TrEMBL;Acc:G4N0P0]	MGG_02499	Putative uncharacterized protein [Source:UniProtKB/TrEMBL;Acc:G4MK96]
MGG_07870	Putative uncharacterized protein [Source:UniProtKB/TrEMBL;Acc:G4N1Z0]	MGG_02504	Elongation factor Tu GTP binding domain-containing protein [Source:UniProtKB/TrEMBL;Acc:G4MKA6]
MGG_08041	Extracellular metalloprotease MGG_08041 [Source:UniProtKB/Swiss-Prot;Acc:A4RGT4]	MGG_02514	Ankyrin repeat protein nuc-2 [Source:UniProtKB/TrEMBL;Acc:G4MKB9]
MGG_08462	Putative uncharacterized protein [Source:UniProtKB/TrEMBL;Acc:G4NA98]	MGG_02569	Putative uncharacterized protein [Source:UniProtKB/TrEMBL;Acc:G5EHW5]
MGG_08601	Choline-sulfatase [Source:UniProtKB/TrEMBL;Acc:G4N6E3]	MGG_02617	2-methylcitrate synthase [Source:UniProtKB/TrEMBL;Acc:G5EHJ2]
MGG_08735	Putative uncharacterized protein [Source:UniProtKB/TrEMBL;Acc:G4NFS7]	MGG_02656	Protein kinase rad3 [Source:UniProtKB/TrEMBL;Acc:G4NJG7]
MGG_08760	High-affinity nicotinic acid transporter [Source:UniProtKB/TrEMBL;Acc:G4NFP9]	MGG_02670	Putative uncharacterized protein [Source:UniProtKB/TrEMBL;Acc:G4NJE7]
MGG_08765	Putative uncharacterized protein [Source:UniProtKB/TrEMBL;Acc:G4NFP0]	MGG_02729	Putative uncharacterized protein [Source:UniProtKB/TrEMBL;Acc:G4NJ68]
MGG_08783	Putative uncharacterized protein [Source:UniProtKB/TrEMBL;Acc:G4NFL6]	MGG_02759	Putative uncharacterized protein [Source:UniProtKB/TrEMBL;Acc:G4NJ35]
MGG_08823	Putative uncharacterized protein [Source:UniProtKB/TrEMBL;Acc:G4MUQ9]	MGG_02775	Putative uncharacterized protein [Source:UniProtKB/TrEMBL;Acc:G5EI37]
MGG_08850	cAMP-independent regulatory protein pac2 [Source:UniProtKB/TrEMBL;Acc:G4MV49]	MGG_02784	DNA-binding protein SMUBP-2 [Source:UniProtKB/TrEMBL;Acc:G4NIZ8]
MGG_08883	Putative uncharacterized protein [Source:UniProtKB/TrEMBL;Acc:G4MVJ3]	MGG_02798	Short-chain dehydrogenase/reductase SDR [Source:UniProtKB/TrEMBL;Acc:G5EI10]
MGG_08919	UDP-glucose,sterol transferase [Source:UniProtKB/TrEMBL;Acc:G4MVN2]	MGG_02819	Putative uncharacterized protein [Source:UniProtKB/TrEMBL;Acc:G5EGZ3]
MGG_09096	Putative uncharacterized protein [Source:UniProtKB/TrEMBL;Acc:G4MZV1]	MGG_02831	Putative uncharacterized protein [Source:UniProtKB/TrEMBL;Acc:G4NLW2]
MGG_09119	Potassium transporter [Source:UniProtKB/TrEMBL;Acc:G4N084]	MGG_02836	2-methylcitrate dehydratase [Source:UniProtKB/TrEMBL;Acc:G5EH09]
MGG_09200	Zinc finger protein [Source:UniProtKB/TrEMBL;Acc:G4MPF0]	MGG_02839	IBR domain-containing protein [Source:UniProtKB/TrEMBL;Acc:G4NLV2]
MGG_09266	Putative uncharacterized protein [Source:UniProtKB/TrEMBL;Acc:G4MQ96]	MGG_02849	Putative uncharacterized protein [Source:UniProtKB/TrEMBL;Acc:G5EH92]
MGG_09330	Lipid phosphate phosphatase 1 [Source:UniProtKB/TrEMBL;Acc:G4NI72]	MGG_02854	Pirin domain-containing protein [Source:UniProtKB/TrEMBL;Acc:G5EHK6]
MGG_09557	Vacuolar protein sorting-associated protein 4 [Source:UniProtKB/TrEMBL;Acc:G4N1A6]	MGG_02880	Transcriptional activator xlnR [Source:UniProtKB/TrEMBL;Acc:G5EH28]
MGG_09618	Putative uncharacterized protein [Source:UniProtKB/TrEMBL;Acc:G5EHY2]	MGG_02900	Putative uncharacterized protein [Source:UniProtKB/TrEMBL;Acc:G5EI54]
MGG_09795	Putative uncharacterized protein [Source:UniProtKB/TrEMBL;Acc:G4NIM1]	MGG_02913	Putative uncharacterized protein [Source:UniProtKB/TrEMBL;Acc:G4NLL1]
MGG_09830	AAA family ATPase [Source:UniProtKB/TrEMBL;Acc:G4NII3]	MGG_02986	DNA polymerase zeta catalytic subunit [Source:UniProtKB/TrEMBL;Acc:G4NL37]
MGG_09864	Putative uncharacterized protein [Source:UniProtKB/TrEMBL;Acc:G4NIE3]	MGG_03058	Putative uncharacterized protein [Source:UniProtKB/TrEMBL;Acc:G4NKK5]
MGG_09865	Integral membrane protein [Source:UniProtKB/TrEMBL;Acc:G4NIE2]	MGG_03067	Putative uncharacterized protein [Source:UniProtKB/TrEMBL;Acc:G4NKJ1]
MGG_10059	Gelsolin repeat-containing protein [Source:UniProtKB/TrEMBL;Acc:G4N933]	MGG_03123	MATE efflux family protein subfamily [Source:UniProtKB/TrEMBL;Acc:G4N5Y3]
MGG_10107	Caleosin domain-containing protein [Source:UniProtKB/TrEMBL;Acc:G4N8T9]	MGG_03130	Pps1 dual specificty phosphatase [Source:UniProtKB/TrEMBL;Acc:G4NAV8]
MGG_10111	Glucose and ribitol dehydrogenase [Source:UniProtKB/TrEMBL;Acc:G4N8T4]	MGG_03131	DDHD domain-containing protein [Source:UniProtKB/TrEMBL;Acc:G4NAV6]
MGG_10197	Putative uncharacterized protein [Source:UniProtKB/TrEMBL;Acc:G4MUP7]	MGG_03249	Putative uncharacterized protein [Source:UniProtKB/TrEMBL;Acc:G4N9V4]
MGG_10322	Cortical patch protein [Source:UniProtKB/TrEMBL;Acc:G5EH89]	MGG_03384	Putative uncharacterized protein [Source:UniProtKB/TrEMBL;Acc:G4N8U7]
MGG_10429	Putative uncharacterized protein [Source:UniProtKB/TrEMBL;Acc:G4NGC2]	MGG_03401	Putative uncharacterized protein [Source:UniProtKB/TrEMBL;Acc:G4N8M6]
MGG_10497	Bli-3 [Source:UniProtKB/TrEMBL;Acc:G4MYH5]	MGG_03418	Acyl-CoA dehydrogenase [Source:UniProtKB/TrEMBL;Acc:G4N8K7]
MGG_10525	Putative uncharacterized protein [Source:UniProtKB/TrEMBL;Acc:G4MKD5]	MGG_03464	Putative uncharacterized protein [Source:UniProtKB/TrEMBL;Acc:G4N896]
MGG_10580	Putative uncharacterized protein [Source:UniProtKB/TrEMBL;Acc:G5EHM1]	MGG_03469	Putative uncharacterized protein [Source:UniProtKB/TrEMBL;Acc:G4N890]
MGG_10798	Putative uncharacterized protein [Source:UniProtKB/TrEMBL;Acc:G4NBV7]	MGG_03542	Metallopeptidase [Source:UniProtKB/TrEMBL;Acc:G4N7Q1]
MGG_10859	Heme peroxidase [Source:UniProtKB/TrEMBL;Acc:G4N2X9]	MGG_03560	Phospholipid:diacylglycerol acyltransferase [Source:UniProtKB/TrEMBL;Acc:G4N7N1]
MGG_11537	Putative uncharacterized protein [Source:UniProtKB/TrEMBL;Acc:G4NB46]	MGG_03577	Histone H2A [Source:UniProtKB/Swiss-Prot;Acc:Q5G578]
MGG_11634	Ankyrin repeat and SOCS box protein 16 [Source:UniProtKB/TrEMBL;Acc:G4NDM7]	MGG_03629	Putative uncharacterized protein [Source:UniProtKB/TrEMBL;Acc:G4N730]
MGG_11731	Sphingolipid long chain base-responsive protein LSP1 [Source:UniProtKB/TrEMBL;Acc:G4MQN5]	MGG_03643	Glycosyltransferase family 28 domain-containing protein [Source:UniProtKB/TrEMBL;Acc:G4N714]
MGG_12939	Putative uncharacterized protein [Source:UniProtKB/TrEMBL;Acc:G4N4F9]	MGG_03662	Phosphoadenosine phosphosulfate reductase [Source:UniProtKB/TrEMBL;Acc:G4N6T9]
MGG_13157	Acetate kinase [Source:UniProtKB/TrEMBL;Acc:G4MPH1]	MGG_03667	FreB protein [Source:UniProtKB/TrEMBL;Acc:G4N6T4]
MGG_13220	Putative uncharacterized protein [Source:UniProtKB/TrEMBL;Acc:G4N566]	MGG_03669	Putative uncharacterized protein [Source:UniProtKB/TrEMBL;Acc:G4N6T1]
MGG_13578	Sulphydryl oxidase [Source:UniProtKB/TrEMBL;Acc:G4N8T5]	MGG_03708	NADH-cytochrome b5 reductase 2 [Source:UniProtKB/Swiss-Prot;Acc:A4QR21]
MGG_13655	Putative uncharacterized protein [Source:UniProtKB/TrEMBL;Acc:G4NAI8]	MGG_03711	Putative uncharacterized protein [Source:UniProtKB/TrEMBL;Acc:G4N6I1]
MGG_13736	Putative uncharacterized protein [Source:UniProtKB/TrEMBL;Acc:G4MP83]	MGG_03714	Annexin ANXC4 [Source:UniProtKB/TrEMBL;Acc:G4N6H8]
MGG_13744	MIPC synthase [Source:UniProtKB/TrEMBL;Acc:G4MQE4]	MGG_03736	Multidrug resistance-associated protein 1 [Source:UniProtKB/TrEMBL;Acc:G4N6F4]
MGG_14154	Putative uncharacterized protein [Source:UniProtKB/TrEMBL;Acc:G4NIM4]	MGG_03738	F-box domain-containing protein [Source:UniProtKB/TrEMBL;Acc:G4N6F2]
MGG_14371	Putative uncharacterized protein [Source:UniProtKB/TrEMBL;Acc:G4NHR9]	MGG_03761	Putative uncharacterized protein [Source:UniProtKB/TrEMBL;Acc:G4NHQ0]
MGG_14639	Putative uncharacterized protein [Source:UniProtKB/TrEMBL;Acc:G4ND23]	MGG_03810	Polyketide synthase [Source:UniProtKB/TrEMBL;Acc:G4NHK7]
MGG_14701	Putative uncharacterized protein [Source:UniProtKB/TrEMBL;Acc:G4NCY6]	MGG_03868	Ammecr1 family protein [Source:UniProtKB/TrEMBL;Acc:G4NHE6]
MGG_15027	Sulfate adenylyltransferase [Source:UniProtKB/TrEMBL;Acc:G4NJI5]	MGG_03900	Aldehyde dehydrogenase [Source:UniProtKB/TrEMBL;Acc:G4NH99]
MGG_15239	Putative uncharacterized protein [Source:UniProtKB/TrEMBL;Acc:G4N421]	MGG_03906	Putative uncharacterized protein [Source:UniProtKB/TrEMBL;Acc:G4NH91]
MGG_15428	Para-nitrobenzyl esterase [Source:UniProtKB/TrEMBL;Acc:G4NIL3]	MGG_04006	Putative uncharacterized protein [Source:UniProtKB/TrEMBL;Acc:G4NGW7]
MGG_15818	Putative uncharacterized protein [Source:UniProtKB/TrEMBL;Acc:G4MYC4]	MGG_04093	Putative uncharacterized protein [Source:UniProtKB/TrEMBL;Acc:G4NGL7]
MGG_16710	Putative uncharacterized protein [Source:UniProtKB/TrEMBL;Acc:G4N3R6]	MGG_04160	Vacuolar membrane-associated protein IML1 [Source:UniProtKB/TrEMBL;Acc:G4NIP7]
MGG_17169	Putative uncharacterized protein [Source:UniProtKB/TrEMBL;Acc:G4N6L7]	MGG_04165	Putative uncharacterized protein [Source:UniProtKB/TrEMBL;Acc:G4NIP0]
MGG_00082	Putative uncharacterized protein [Source:UniProtKB/TrEMBL;Acc:G4NEJ6]	MGG_04177	Putative uncharacterized protein [Source:UniProtKB/TrEMBL;Acc:G4NF99]
MGG_00246	NADP-dependent alcohol dehydrogenase 6 [Source:UniProtKB/TrEMBL;Acc:G4NDJ1]	MGG_04183	Putative uncharacterized protein [Source:UniProtKB/TrEMBL;Acc:G4NF91]
MGG_00268	Putative uncharacterized protein [Source:UniProtKB/TrEMBL;Acc:G4NDA10]	MGG_04184	Putative uncharacterized protein [Source:UniProtKB/TrEMBL;Acc:G4NF67]
		MGG_04185	STU1 [Source:UniProtKB/TrEMBL;Acc:G4NF66]
		MGG_04327	Putative uncharacterized protein [Source:UniProtKB/TrEMBL;Acc:G4NGF6]
		MGG_04346	Sterol 24-C-methyltransferase [Source:UniProtKB/Swiss-Prot;Acc:Q5EN22]
		MGG_04371	General alpha-glucoside permease [Source:UniProtKB/TrEMBL;Acc:G4MZC1]
		MGG_04406	Putative uncharacterized protein [Source:UniProtKB/TrEMBL;Acc:G4MKL7]
		MGG_04421	Putative uncharacterized protein [Source:UniProtKB/TrEMBL;Acc:G4MKK5]
		MGG_04433	Sulfate transporter [Source:UniProtKB/TrEMBL;Acc:G4MZG6]
		MGG_04459	Putative uncharacterized protein [Source:UniProtKB/TrEMBL;Acc:G4MSD6]
		MGG_04464	Alpha-mannosidase [Source:UniProtKB/TrEMBL;Acc:G4MKK2]
		MGG_04475	AGC/NDR protein kinase [Source:UniProtKB/TrEMBL;Acc:G4MKJ0]
		MGG_04525	Putative uncharacterized protein [Source:UniProtKB/TrEMBL;Acc:G4MSF7]
		MGG_04541	Putative uncharacterized protein [Source:UniProtKB/TrEMBL;Acc:G4MST2]
		MGG_04587	Putative uncharacterized protein [Source:UniProtKB/TrEMBL;Acc:G4MSV0]
		MGG_04639	Phenol 2-monooxygenase [Source:UniProtKB/TrEMBL;Acc:G4MRC7]
		MGG_04684	Phenylacetate hydroxylase [Source:UniProtKB/TrEMBL;Acc:G4MRB1]
		MGG_04697	Peroxisomal NADH pyrophosphatase NUDT12 [Source:UniProtKB/TrEMBL;Acc:G4MTC3]
		MGG_04699	C2H2 finger domain-containing protein FlbC [Source:UniProtKB/TrEMBL;Acc:G4MTC9]
		MGG_04709	Putative uncharacterized protein [Source:UniProtKB/TrEMBL;Acc:G4MR96]
		MGG_04775	Fatty acid synthase S-acetyltransferase [Source:UniProtKB/TrEMBL;Acc:G4MQT3]
		MGG_04780	Sugar transporter STL1; Sugar transporter STL1, variant [Source:UniProtKB/TrEMBL;Acc:G4MQS9]
		MGG_04835	Putative uncharacterized protein [Source:UniProtKB/TrEMBL;Acc:G4MU76]
		MGG_04836	Putative uncharacterized protein [Source:UniProtKB/TrEMBL;Acc:G4MU78]
		MGG_04855	ATP-dependent bile acid permease [Source:UniProtKB/TrEMBL;Acc:G4N2B5]
		MGG_04886	Putative uncharacterized protein [Source:UniProtKB/TrEMBL;Acc:G4N2Q9]
		MGG_04890	Plasma membrane calcium-transporting ATPase 4 [Source:UniProtKB/TrEMBL;Acc:G4N2R3]
		MGG_04899	Lipid A export ATP-binding/permease msbA [Source:UniProtKB/TrEMBL;Acc:G4N2S4]
		MGG_04923	Putative uncharacterized protein [Source:UniProtKB/TrEMBL;Acc:G4N351]
		MGG_04942	Phosphotyrosine protein phosphatase [Source:UniProtKB/TrEMBL;Acc:G4N373]
		MGG_04989	TATA-binding protein-associated factor MOT1 [Source:UniProtKB/TrEMBL;Acc:G4N3K7]
		MGG_05032	DNA repair protein RAD5 [Source:UniProtKB/TrEMBL;Acc:G4N3W0]
		MGG_05044	Canalicular multispecific organic anion transporter 1 [Source:UniProtKB/TrEMBL;Acc:G4N3X3]
		MGG_05074	RAN protein kinase [Source:UniProtKB/TrEMBL;Acc:G4N465]
		MGG_05078	Potassium/sodium efflux P-type ATPase [Source:UniProtKB/TrEMBL;Acc:G4N471]
		MGG_05085	Putative uncharacterized protein [Source:UniProtKB/TrEMBL;Acc:G4N479]
		MGG_05109	Putative uncharacterized protein [Source:UniProtKB/TrEMBL;Acc:G4N4F7]
		MGG_05110	Putative uncharacterized protein [Source:UniProtKB/TrEMBL;Acc:G4N4F8]
		MGG_05114	Putative uncharacterized protein [Source:UniProtKB/TrEMBL;Acc:G4N4G6]
		MGG_05160	Hydrolase [Source:UniProtKB/TrEMBL;Acc:G4N4S3]
		MGG_05164	Putative uncharacterized protein [Source:UniProtKB/TrEMBL;Acc:G4N4S8]
		MGG_05186	Putative uncharacterized protein [Source:UniProtKB/TrEMBL;Acc:G4N510]
		MGG_05222	F-box/LRR-repeat protein 2 [Source:UniProtKB/TrEMBL;Acc:G4N5A9]
		MGG_05239	DNA repair and recombination protein RAD26 [Source:UniProtKB/TrEMBL;Acc:G4N5C9]
		MGG_05250	Putative uncharacterized protein [Source:UniProtKB/TrEMBL;Acc:G4N5E3]
		MGG_05299	Alkaline phosphatase [Source:UniProtKB/TrEMBL;Acc:G4N5R3]
		MGG_05327	Putative uncharacterized protein [Source:UniProtKB/TrEMBL;Acc:G4N049]
		MGG_05328	Peroxin 8 [Source:UniProtKB/TrEMBL;Acc:G4N050]
		MGG_05589	Lovastatin nonaketide synthase [Source:UniProtKB/TrEMBL;Acc:G4MN40]
		MGG_05595	Spermidine/putrescine import ATP-binding protein potA [Source:UniProtKB/TrEMBL;Acc:G4MN50]
		MGG_05656	Ankyrin repeat protein [Source:UniProtKB/TrEMBL;Acc:G4MNN1]
		MGG_05684	Probable Xaa-Pro aminopeptidase MGG_05684 [Source:UniProtKB/Swiss-Prot;Acc:A4RQ11]
		MGG_05693	MIF domain-containing protein [Source:UniProtKB/TrEMBL;Acc:G4MP31]
		MGG_05714	Putative uncharacterized protein [Source:UniProtKB/TrEMBL;Acc:G4MPF8]
		MGG_05746	Multidrug resistance protein 1 [Source:UniProtKB/TrEMBL;Acc:G4MPW2]
		MGG_05804	Phospholipase D p1 [Source:UniProtKB/TrEMBL;Acc:G4N0H8]
		MGG_05813	Putative uncharacterized protein [Source:UniProtKB/TrEMBL;Acc:G4N0I7]
		MGG_05871	Putative uncharacterized protein [Source:UniProtKB/TrEMBL;Acc:G4N3R9]
		MGG_05890	Beta-galactosidase [Source:UniProtKB/TrEMBL;Acc:G4N3Y7]
		MGG_05904	Putative uncharacterized protein [Source:UniProtKB/TrEMBL;Acc:G4N401]
		MGG_05949	Acyl-CoA dehydrogenase [Source:UniProtKB/TrEMBL;Acc:G4N4A9]
		MGG_05980	Pyridoxine biosynthesis protein PDX1 [Source:UniProtKB/TrEMBL;Acc:G4N4K3]
		MGG_06022	Putative uncharacterized protein [Source:UniProtKB/TrEMBL;Acc:G4N4V1]
		MGG_06024	ABC transporter [Source:UniProtKB/TrEMBL;Acc:G4N4V4]
		MGG_06039	Cortical actin cytoskeleton protein asp1 [Source:UniProtKB/TrEMBL;Acc:G4N4W9]
		MGG_06052	Putative uncharacterized protein [Source:UniProtKB/TrEMBL;Acc:G4N4Y3]
		MGG_06064	Chitin synthase D [Source:UniProtKB/TrEMBL;Acc:G4N553]
		MGG_06124	Activating signal cointegrator 1 complex subunit 3 [Source:UniProtKB/TrEMBL;Acc:G4N5J1]
		MGG_06145	Putative uncharacterized protein [Source:UniProtKB/TrEMBL;Acc:G4N5M0]
		MGG_06164	Putative uncharacterized protein [Source:UniProtKB/TrEMBL;Acc:G4MZZ9]
		MGG_06208	DNA repair protein RAD14 [Source:UniProtKB/TrEMBL;Acc:G4N0F6]
		MGG_06238	Putative uncharacterized protein [Source:UniProtKB/TrEMBL;Acc:G4N8I8]
		MGG_06323	Solute carrier family 35 member E3 [Source:UniProtKB/TrEMBL;Acc:G4N842]
		MGG_06379	Midasin [Source:UniProtKB/TrEMBL;Acc:G4N7L9]
		MGG_06440	pH-response regulator protein palH/RIM21 [Source:UniProtKB/Swiss-Prot;Acc:Q52E66]
		MGG_06447	SNF2 family ATP-dependent chromatin-remodeling factor snf21 [Source:UniProtKB/TrEMBL;Acc:G4N791]
		MGG_06456	Putative uncharacterized protein [Source:UniProtKB/TrEMBL;Acc:G4N781]
		MGG_06527	NADPH-ferrihemoprotein reductase [Source:UniProtKB/TrEMBL;Acc:G4N6N3]
		MGG_06561	Glutaryl-CoA dehydrogenase [Source:UniProtKB/TrEMBL;Acc:G4N6D8]
		MGG_06585	Putative uncharacterized protein [Source:UniProtKB/TrEMBL;Acc:G4N6A7]
		MGG_06617	Putative uncharacterized protein [Source:UniProtKB/TrEMBL;Acc:G4N615]
		MGG_06627	Defective in cullin neddylation protein 1 [Source:UniProtKB/Swiss-Prot;Acc:Q52DM9]
		MGG_06638	Putative uncharacterized protein [Source:UniProtKB/TrEMBL;Acc:G4MKN7]
		MGG_06662	FAD binding domain-containing protein [Source:UniProtKB/TrEMBL;Acc:G4MKR7]
		MGG_06706	Putative uncharacterized protein [Source:UniProtKB/TrEMBL;Acc:G4ML69]
		MGG_06707	ATP-binding cassette protein [Source:UniProtKB/TrEMBL;Acc:G4ML70]
		MGG_06826	Putative uncharacterized protein [Source:UniProtKB/TrEMBL;Acc:G4MM45]
		MGG_06887	Putative uncharacterized protein [Source:UniProtKB/TrEMBL;Acc:G4MMY3]
		MGG_06898	MYB-1 [Source:UniProtKB/TrEMBL;Acc:G4MMZ5]
		MGG_06934	Putative uncharacterized protein [Source:UniProtKB/TrEMBL;Acc:G4MNE7]
		MGG_06944	Zinc finger protein RTS2 [Source:UniProtKB/TrEMBL;Acc:G4MNF8]
		MGG_06966	Putative uncharacterized protein [Source:UniProtKB/TrEMBL;Acc:G4MNU3]
		MGG_07014	DNA repair protein RAD16 [Source:UniProtKB/TrEMBL;Acc:G4MPA7]
		MGG_07025	Putative uncharacterized protein [Source:UniProtKB/TrEMBL;Acc:G4MZN6]
		MGG_07131	Putative uncharacterized protein [Source:UniProtKB/TrEMBL;Acc:G4MT52]
		MGG_07187	Glutamate synthase [Source:UniProtKB/TrEMBL;Acc:G4MTM7]
		MGG_07192	Putative uncharacterized protein [Source:UniProtKB/TrEMBL;Acc:G4MTN3]
		MGG_07193	Putative uncharacterized protein [Source:UniProtKB/TrEMBL;Acc:G4MTN4]
		MGG_07219	Conidial yellow pigment biosynthesis polyketide synthase [Source:UniProtKB/TrEMBL;Acc:G4MU27]
		MGG_07250	DEAD/DEAH box helicase [Source:UniProtKB/TrEMBL;Acc:G4MUH1]
		MGG_07288	F-box domain-containing protein [Source:UniProtKB/TrEMBL;Acc:G4MUX4]
		MGG_07292	Putative uncharacterized protein [Source:UniProtKB/TrEMBL;Acc:G4MUX9]
		MGG_07408	NACHT and TPR domain-containing protein [Source:UniProtKB/TrEMBL;Acc:G4N0Q0]
		MGG_07476	Putative uncharacterized protein [Source:UniProtKB/TrEMBL;Acc:G4N196]
		MGG_07482	Putative uncharacterized protein [Source:UniProtKB/TrEMBL;Acc:G4N1L0]
		MGG_07517	Putative uncharacterized protein [Source:UniProtKB/TrEMBL;Acc:G4N1Q1]
		MGG_07539	NAD(P) transhydrogenase [Source:UniProtKB/TrEMBL;Acc:G4N229]
		MGG_07561	Putative uncharacterized protein [Source:UniProtKB/TrEMBL;Acc:G4N254]
		MGG_07567	Multidrug resistance-associated protein 6 [Source:UniProtKB/TrEMBL;Acc:G4N259]
		MGG_07614	Putative uncharacterized protein [Source:UniProtKB/TrEMBL;Acc:G4N2L9]
		MGG_07628	Acetolactate synthase [Source:UniProtKB/TrEMBL;Acc:G4N2Y7]
		MGG_07667	Autophagy-related protein 17 [Source:UniProtKB/Swiss-Prot;Acc:Q51Y68]
		MGG_07756	Pyruvate carboxylase [Source:UniProtKB/TrEMBL;Acc:G4N0N1]
		MGG_07761	Putative uncharacterized protein [Source:UniProtKB/TrEMBL;Acc:G4N0N5]
		MGG_07765	Putative uncharacterized protein [Source:UniProtKB/TrEMBL;Acc:G4N0P0]
		MGG_07794	Putative uncharacterized protein [Source:UniProtKB/TrEMBL;Acc:G4N129]
		MGG_07803	D-alanine-poly(Phosphoribitol) ligase subunit 1 [Source:UniProtKB/TrEMBL;Acc:G4N137]
		MGG_07858	Cyclic peptide synthetase [Source:UniProtKB/TrEMBL;Acc:G4N1X7]
		MGG_07870	Putative uncharacterized protein [Source:UniProtKB/TrEMBL;Acc:G4N1Z0]
		MGG_07913	Putative uncharacterized protein [Source:UniProtKB/TrEMBL;Acc:G4N2E3]
		MGG_07933	Dihydrodipicolinate synthase [Source:UniProtKB/TrEMBL;Acc:G4N2G9]
		MGG_08041	Extracellular metalloprotease MGG_08041 [Source:UniProtKB/Swiss-Prot;Acc:A4RGT4]
		MGG_08199	Cutinase transcription factor 1 beta [Source:UniProtKB/TrEMBL;Acc:G4MZ96]
		MGG_08285	Mycocerosic acid synthase [Source:UniProtKB/TrEMBL;Acc:G4MX93]
		MGG_08309	Multidrug resistance-associated protein 2 [Source:UniProtKB/TrEMBL;Acc:G4MWV6]
		MGG_08370	1,3-beta-glucanosyltransferase gel3 [Source:UniProtKB/TrEMBL;Acc:G4MWC3]
		MGG_08536	Putative uncharacterized protein [Source:UniProtKB/TrEMBL;Acc:G4N5V0]
		MGG_08643	PEK/GCN2 protein kinase [Source:UniProtKB/TrEMBL;Acc:G4ML35]
		MGG_08697	Putative uncharacterized protein [Source:UniProtKB/TrEMBL;Acc:G4NFV9]
		MGG_08722	Putative uncharacterized protein [Source:UniProtKB/TrEMBL;Acc:G4NFT7]
		MGG_08735	Putative uncharacterized protein [Source:UniProtKB/TrEMBL;Acc:G4NFS7]
		MGG_08744	Putative uncharacterized protein [Source:UniProtKB/TrEMBL;Acc:G4NFR7]
		MGG_08765	Putative uncharacterized protein [Source:UniProtKB/TrEMBL;Acc:G4NFP0]
		MGG_08823	Putative uncharacterized protein [Source:UniProtKB/TrEMBL;Acc:G4MUQ9]
		MGG_08850	cAMP-independent regulatory protein pac2 [Source:UniProtKB/TrEMBL;Acc:G4MV49]
		MGG_08883	Putative uncharacterized protein [Source:UniProtKB/TrEMBL;Acc:G4MVJ3]
		MGG_08884	Putative uncharacterized protein [Source:UniProtKB/TrEMBL;Acc:G4MVJ4]
		MGG_08919	UDP-glucose,sterol transferase [Source:UniProtKB/TrEMBL;Acc:G4MVN2]
		MGG_08970	Leptomycin B resistance protein pmd1 [Source:UniProtKB/TrEMBL;Acc:G4MW48]
		MGG_09026	Putative uncharacterized protein [Source:UniProtKB/TrEMBL;Acc:G4NKD2]
		MGG_09096	Putative uncharacterized protein [Source:UniProtKB/TrEMBL;Acc:G4MZV1]
		MGG_09119	Potassium transporter [Source:UniProtKB/TrEMBL;Acc:G4N084]
		MGG_09160	beta-glucosidase 1 [Source:BROAD_Magnaporthe_DB;Acc:MGG_09160]
		MGG_09200	Zinc finger protein [Source:UniProtKB/TrEMBL;Acc:G4MPF0]
		MGG_09215	Putative uncharacterized protein [Source:UniProtKB/TrEMBL;Acc:G4MPS6]
		MGG_09238	Putative uncharacterized protein [Source:UniProtKB/TrEMBL;Acc:G4MPV2]
		MGG_09255	Kinesin-II 85 kDa subunit [Source:UniProtKB/TrEMBL;Acc:G4MQ80]
		MGG_09259	Putative uncharacterized protein [Source:UniProtKB/TrEMBL;Acc:G4MQ86]
		MGG_09299	Peroxisome biosynthesis protein [Source:UniProtKB/TrEMBL;Acc:G4MQP9]
		MGG_09355	NACHT domain-containing protein [Source:UniProtKB/TrEMBL;Acc:G4NI43]
		MGG_09361	Putative uncharacterized protein [Source:UniProtKB/TrEMBL;Acc:G4NI35]
		MGG_09372	Putative uncharacterized protein [Source:UniProtKB/TrEMBL;Acc:G4NI16]
		MGG_09506	Putative uncharacterized protein [Source:UniProtKB/TrEMBL;Acc:G4N1R4]
		MGG_09512	3-ketoacyl-CoA thiolase [Source:UniProtKB/TrEMBL;Acc:G4N1F2]
		MGG_09553	Putative uncharacterized protein [Source:UniProtKB/TrEMBL;Acc:G4N1B0]
		MGG_09557	Vacuolar protein sorting-associated protein 4 [Source:UniProtKB/TrEMBL;Acc:G4N1A6]
		MGG_09589	Polyketide synthase [Source:UniProtKB/TrEMBL;Acc:G5EGV1]
		MGG_09645	Polyketide synthase [Source:UniProtKB/TrEMBL;Acc:G4NL01]
		MGG_09734	Bifunctional polynucleotide phosphatase/kinase [Source:UniProtKB/TrEMBL;Acc:G4NAG1]
		MGG_09749	Putative uncharacterized protein [Source:UniProtKB/TrEMBL;Acc:G4NA38]
		MGG_09784	Putative uncharacterized protein [Source:UniProtKB/TrEMBL;Acc:G4N9Q2]
		MGG_09830	AAA family ATPase [Source:UniProtKB/TrEMBL;Acc:G4NII3]
		MGG_09864	Putative uncharacterized protein [Source:UniProtKB/TrEMBL;Acc:G4NIE3]
		MGG_09941	Nod factor export ATP-binding protein I [Source:UniProtKB/TrEMBL;Acc:G4MRK9]
		MGG_09946	Putative uncharacterized protein [Source:UniProtKB/TrEMBL;Acc:G4MRL5]
		MGG_09949	Oxysterol-binding protein [Source:UniProtKB/TrEMBL;Acc:G4MRL8]
		MGG_09950	C2H2 type zinc finger domain-containing protein [Source:UniProtKB/TrEMBL;Acc:G4MRM4]
		MGG_09954	RSP [Source:UniProtKB/TrEMBL;Acc:G4MRM9]
		MGG_09971	Putative uncharacterized protein [Source:UniProtKB/TrEMBL;Acc:G4N9N2]
		MGG_09995	Glucan 1,3-beta-glucosidase [Source:UniProtKB/TrEMBL;Acc:G4N9K6]
		MGG_10011	Polyketide synthase [Source:UniProtKB/TrEMBL;Acc:G4N9D3]
		MGG_10027	Calcium-transporting ATPase 1 [Source:UniProtKB/TrEMBL;Acc:G4N9B7]
		MGG_10131	MFS transporter [Source:UniProtKB/TrEMBL;Acc:G4NG62]
		MGG_10197	Putative uncharacterized protein [Source:UniProtKB/TrEMBL;Acc:G4MUP7]
		MGG_10277	Putative uncharacterized protein [Source:UniProtKB/TrEMBL;Acc:Q2KEJ1]
		MGG_10322	Cortical patch protein [Source:UniProtKB/TrEMBL;Acc:G5EH89]
		MGG_10379	Putative uncharacterized protein [Source:UniProtKB/TrEMBL;Acc:G4MYI7]
		MGG_10429	Putative uncharacterized protein [Source:UniProtKB/TrEMBL;Acc:G4NGC2]
		MGG_10481	NACHT and WD domain-containing protein [Source:UniProtKB/TrEMBL;Acc:G4MYF7]
		MGG_10492	Carnitine/acyl carnitine carrier [Source:UniProtKB/TrEMBL;Acc:G4MYG9]
		MGG_10497	Bli-3 [Source:UniProtKB/TrEMBL;Acc:G4MYH5]
		MGG_10833	Putative uncharacterized protein [Source:UniProtKB/TrEMBL;Acc:G4MYW3]
		MGG_10859	Heme peroxidase [Source:UniProtKB/TrEMBL;Acc:G4N2X9]
		MGG_10912	Mycocerosic acid synthase [Source:UniProtKB/TrEMBL;Acc:G4N296]
		MGG_11340	Putative uncharacterized protein [Source:UniProtKB/TrEMBL;Acc:G4MUM4]
		MGG_11362	Putative uncharacterized protein [Source:UniProtKB/TrEMBL;Acc:G4MTP7]
		MGG_11387	DNA repair protein RAD50 [Source:UniProtKB/TrEMBL;Acc:G4MSF1]
		MGG_11489	Putative uncharacterized protein [Source:UniProtKB/TrEMBL;Acc:G4NEA4]
		MGG_11537	Putative uncharacterized protein [Source:UniProtKB/TrEMBL;Acc:G4NB46]
		MGG_11634	Ankyrin repeat and SOCS box protein 16 [Source:UniProtKB/TrEMBL;Acc:G4NDM7]
		MGG_11638	Lovastatin nonaketide synthase [Source:UniProtKB/TrEMBL;Acc:G4NDV1]
		MGG_11731	Sphingolipid long chain base-responsive protein LSP1 [Source:UniProtKB/TrEMBL;Acc:G4MQN5]
		MGG_11779	Putative uncharacterized protein [Source:UniProtKB/TrEMBL;Acc:G4MNY3]
		MGG_11860	NACHT and WD domain-containing protein [Source:UniProtKB/TrEMBL;Acc:G4MM04]
		MGG_11876	High affinity glucose transporter [Source:UniProtKB/TrEMBL;Acc:G4ML48]
		MGG_11885	Putative uncharacterized protein [Source:UniProtKB/TrEMBL;Acc:G4MKC8]
		MGG_11908	Putative uncharacterized protein [Source:UniProtKB/TrEMBL;Acc:G4MRI8]
		MGG_11916	CAP20 [Source:UniProtKB/TrEMBL;Acc:G4MRE1]
		MGG_12175	Gramicidin S synthetase 1 [Source:UniProtKB/TrEMBL;Acc:G4NF46]
		MGG_12184	Putative uncharacterized protein [Source:UniProtKB/TrEMBL;Acc:G4NFC0]
		MGG_12214	Fatty acid synthase S-acetyltransferase [Source:UniProtKB/TrEMBL;Acc:G4NGE4]
		MGG_12357	Dicer-like protein 2 Endoribonuclease DCL2 ATP-dependent helicase DCL2 [Source:UniProtKB/Swiss-Prot;Acc:A4RHU9]
		MGG_12447	Polyketide synthase/peptide synthetase [Source:UniProtKB/TrEMBL;Acc:G4MVZ2]
		MGG_12468	Putative uncharacterized protein [Source:UniProtKB/TrEMBL;Acc:A4RIY8]
		MGG_12613	Polyketide synthase [Source:UniProtKB/TrEMBL;Acc:G4NJB8]
		MGG_12631	Putative uncharacterized protein [Source:UniProtKB/TrEMBL;Acc:G4NJG4]
		MGG_12738	Xanthine dehydrogenase [Source:UniProtKB/TrEMBL;Acc:G4N9J7]
		MGG_12761	Putative uncharacterized protein [Source:UniProtKB/TrEMBL;Acc:G4NAD6]
		MGG_12865	Putative uncharacterized protein [Source:UniProtKB/TrEMBL;Acc:G4N8D9]
		MGG_12973	Putative uncharacterized protein [Source:UniProtKB/TrEMBL;Acc:G4N2Q4]
		MGG_13121	Putative uncharacterized protein [Source:UniProtKB/TrEMBL;Acc:G4MN35]
		MGG_13220	Putative uncharacterized protein [Source:UniProtKB/TrEMBL;Acc:G4N566]
		MGG_13239	Linoleate diol synthase [Source:UniProtKB/TrEMBL;Acc:G4N4J5]
		MGG_13578	Sulphydryl oxidase [Source:UniProtKB/TrEMBL;Acc:G4N8T5]
		MGG_13591	Mycocerosic acid synthase [Source:UniProtKB/TrEMBL;Acc:G4N909]
		MGG_13607	Putative uncharacterized protein [Source:UniProtKB/TrEMBL;Acc:G4N9C2]
		MGG_13647	3-ketoacyl-CoA thiolase A [Source:UniProtKB/TrEMBL;Acc:G4NA21]
		MGG_13655	Putative uncharacterized protein [Source:UniProtKB/TrEMBL;Acc:G4NAI8]
		MGG_13736	Putative uncharacterized protein [Source:UniProtKB/TrEMBL;Acc:G4MP83]
		MGG_13744	MIPC synthase [Source:UniProtKB/TrEMBL;Acc:G4MQE4]
		MGG_13762	Multidrug resistance protein 3 [Source:UniProtKB/TrEMBL;Acc:G4MQT6]
		MGG_13767	Lovastatin nonaketide synthase [Source:UniProtKB/TrEMBL;Acc:G4MQU8]
		MGG_13800	Mitochondrial protein cyt-4 [Source:UniProtKB/TrEMBL;Acc:G4MRS6]
		MGG_13842	Quinate repressor [Source:UniProtKB/TrEMBL;Acc:G4N112]
		MGG_13936	Putative uncharacterized protein [Source:UniProtKB/TrEMBL;Acc:G4NA51]
		MGG_14042	Putative uncharacterized protein [Source:UniProtKB/TrEMBL;Acc:G4NL58]
		MGG_14154	Putative uncharacterized protein [Source:UniProtKB/TrEMBL;Acc:G4NIM4]
		MGG_14371	Putative uncharacterized protein [Source:UniProtKB/TrEMBL;Acc:G4NHR9]
		MGG_14558	Putative uncharacterized protein [Source:UniProtKB/TrEMBL;Acc:G4MPC0]
		MGG_14633	KpsF/GutQ family protein [Source:UniProtKB/TrEMBL;Acc:G4NBY1]
		MGG_14639	Putative uncharacterized protein [Source:UniProtKB/TrEMBL;Acc:G4ND23]
		MGG_14693	Putative uncharacterized protein [Source:UniProtKB/TrEMBL;Acc:G4NCM5]
		MGG_14712	Putative uncharacterized protein [Source:UniProtKB/TrEMBL;Acc:G4NDT6]
		MGG_14764	Putative uncharacterized protein [Source:UniProtKB/TrEMBL;Acc:G4MVM3]
		MGG_14767	Non-ribosomal peptide synthetase [Source:UniProtKB/TrEMBL;Acc:G4MW47]
		MGG_14778	Leptomycin B resistance protein pmd1 [Source:UniProtKB/TrEMBL;Acc:G4MZ49]
		MGG_14824	P-glycoprotein 5 [Source:UniProtKB/TrEMBL;Acc:G4N9N0]
		MGG_14831	Fatty acid synthase S-acetyltransferase [Source:UniProtKB/TrEMBL;Acc:G4N917]
		MGG_14897	Polyketide synthase [Source:UniProtKB/TrEMBL;Acc:G4NFB5]
		MGG_14943	Lovastatin nonaketide synthase [Source:UniProtKB/TrEMBL;Acc:G4NHJ8]
		MGG_14945	Polyketide synthase [Source:UniProtKB/TrEMBL;Acc:G4NHR0]
		MGG_14967	Tyrocidine synthetase 1 [Source:UniProtKB/TrEMBL;Acc:G4NG64]
		MGG_15097	Polyketide synthase [Source:UniProtKB/TrEMBL;Acc:G4MWB5]
		MGG_15100	Polyketide synthase [Source:UniProtKB/TrEMBL;Acc:G4MWD1]
		MGG_15234	Putative uncharacterized protein [Source:UniProtKB/TrEMBL;Acc:G4N4A7]
		MGG_15239	Putative uncharacterized protein [Source:UniProtKB/TrEMBL;Acc:G4N421]
		MGG_15248	Putative uncharacterized protein [Source:UniProtKB/TrEMBL;Acc:G4N0L1]
		MGG_15272	Polyketide synthase [Source:UniProtKB/TrEMBL;Acc:G4N8K3]
		MGG_15344	Putative uncharacterized protein [Source:UniProtKB/TrEMBL;Acc:G4N9T3]
		MGG_15532	Pre-mRNA-processing ATP-dependent RNA helicase PRP5 [Source:UniProtKB/Swiss-Prot;Acc:A4RN46]
		MGG_15753	Putative uncharacterized protein [Source:UniProtKB/TrEMBL;Acc:G4MUS1]
		MGG_15810	Putative uncharacterized protein [Source:UniProtKB/TrEMBL;Acc:G4MXS6]
		MGG_15818	Putative uncharacterized protein [Source:UniProtKB/TrEMBL;Acc:G4MYC4]
		MGG_16074
		MGG_16107	Putative uncharacterized protein [Source:UniProtKB/TrEMBL;Acc:G4MQZ7]
		MGG_16247	Putative uncharacterized protein [Source:UniProtKB/TrEMBL;Acc:G4MPT2]
		MGG_16419	Atypical/ABC1/ABC1-C protein kinase [Source:UniProtKB/TrEMBL;Acc:G4MN63]
		MGG_16427	Putative uncharacterized protein [Source:UniProtKB/TrEMBL;Acc:G4MNJ9]
		MGG_16486	Putative uncharacterized protein [Source:UniProtKB/TrEMBL;Acc:G4MQF7]
		MGG_16887	Putative uncharacterized protein [Source:UniProtKB/TrEMBL;Acc:G4N5A5]
		MGG_16915	Putative uncharacterized protein [Source:UniProtKB/TrEMBL;Acc:G4N0L3]
		MGG_17054	Putative uncharacterized protein [Source:UniProtKB/TrEMBL;Acc:G4N710]
		MGG_17169	Putative uncharacterized protein [Source:UniProtKB/TrEMBL;Acc:G4N6L7]
		MGG_17471	Putative uncharacterized protein [Source:UniProtKB/TrEMBL;Acc:G4NCX1]
		MGG_17669	Putative uncharacterized protein [Source:UniProtKB/TrEMBL;Acc:G4NF77]
		MGG_17722	Putative uncharacterized protein [Source:UniProtKB/TrEMBL;Acc:G4NH46]
		MGG_17810	Putative uncharacterized protein [Source:UniProtKB/TrEMBL;Acc:G4NI65]
		MGG_17960	Putative uncharacterized protein [Source:UniProtKB/TrEMBL;Acc:G4NIY6]

## Sheet: depleted_in_GT
Table S3. List of genes differentially enriched for H3K4me2/me3 between mycelia and germtubes (mycelia > germtubes)
H3K4me2		H3K4me3
Gene ID	description	Gene ID	description
MGG_00040	High-affinity glucose transporter ght2 [Source:UniProtKB/TrEMBL;Acc:G4NEU8]	MGG_00134	von Willebrand RING finger domain-containing protein [Source:UniProtKB/TrEMBL;Acc:G4NE86]
MGG_00134	von Willebrand RING finger domain-containing protein [Source:UniProtKB/TrEMBL;Acc:G4NE86]	MGG_00177	Putative uncharacterized protein [Source:UniProtKB/TrEMBL;Acc:G4NDX8]
MGG_00178	Putative uncharacterized protein [Source:UniProtKB/TrEMBL;Acc:G4NDX7]	MGG_00178	Putative uncharacterized protein [Source:UniProtKB/TrEMBL;Acc:G4NDX7]
MGG_00258	Putative uncharacterized protein [Source:UniProtKB/TrEMBL;Acc:G4NDC5]	MGG_00210	Putative uncharacterized protein [Source:UniProtKB/TrEMBL;Acc:G4NDT4]
MGG_00395	Putative uncharacterized protein [Source:UniProtKB/TrEMBL;Acc:G4NCE8]	MGG_00458	Caltractin [Source:UniProtKB/TrEMBL;Acc:G4NC20]
MGG_00532	Putative uncharacterized protein [Source:UniProtKB/TrEMBL;Acc:G4NBI3]	MGG_00471	Exocyst complex component Sec15 [Source:UniProtKB/TrEMBL;Acc:G4NC06]
MGG_00617	Developmental regulator VosA [Source:UniProtKB/TrEMBL;Acc:G4NB64]	MGG_00472	Transcriptional activator hap5 [Source:UniProtKB/TrEMBL;Acc:G4NC05]
MGG_00631	Putative uncharacterized protein [Source:UniProtKB/TrEMBL;Acc:G4NB41]	MGG_00494	Transcriptional regulatory protein Pro-1 [Source:UniProtKB/TrEMBL;Acc:G4NBS6]
MGG_00649	Putative uncharacterized protein [Source:UniProtKB/TrEMBL;Acc:G4NB21]	MGG_00497	Putative uncharacterized protein [Source:UniProtKB/TrEMBL;Acc:G4NBS3]
MGG_00669	Putative uncharacterized protein [Source:UniProtKB/TrEMBL;Acc:G4NB01]	MGG_00527	Putative uncharacterized protein [Source:UniProtKB/TrEMBL;Acc:G4NBI8]
MGG_00675	Putative uncharacterized protein [Source:UniProtKB/TrEMBL;Acc:G4NAZ2]	MGG_00532	Putative uncharacterized protein [Source:UniProtKB/TrEMBL;Acc:G4NBI3]
MGG_00703	MAS3 protein [Source:UniProtKB/TrEMBL;Acc:G4NEZ3]	MGG_00539	Putative uncharacterized protein [Source:UniProtKB/TrEMBL;Acc:G4NBH1]
MGG_00718	Putative uncharacterized protein [Source:UniProtKB/TrEMBL;Acc:G4NEX7]	MGG_00587	Putative uncharacterized protein [Source:UniProtKB/TrEMBL;Acc:G4NBA9]
MGG_00726	Putative uncharacterized protein [Source:UniProtKB/TrEMBL;Acc:G4NEW9]	MGG_00592	Cell wall glucanosyltransferase [Source:UniProtKB/TrEMBL;Acc:G4NBA2]
MGG_00729	Putative uncharacterized protein [Source:UniProtKB/TrEMBL;Acc:G4NEW6]	MGG_00617	Developmental regulator VosA [Source:UniProtKB/TrEMBL;Acc:G4NB64]
MGG_00735	Putative uncharacterized protein [Source:UniProtKB/TrEMBL;Acc:G4NEV6]	MGG_00631	Putative uncharacterized protein [Source:UniProtKB/TrEMBL;Acc:G4NB41]
MGG_00750	Cytochrome b-245 heavychain subunit beta [Source:UniProtKB/TrEMBL;Acc:G4NEN6]	MGG_00692	Cell pattern formation-associated protein stuA [Source:UniProtKB/TrEMBL;Acc:G4NF05]
MGG_00874	Putative uncharacterized protein [Source:UniProtKB/TrEMBL;Acc:G4NDS4]	MGG_00718	Putative uncharacterized protein [Source:UniProtKB/TrEMBL;Acc:G4NEX7]
MGG_00952	Amidohydrolase 2 [Source:UniProtKB/TrEMBL;Acc:G4ND71]	MGG_00726	Putative uncharacterized protein [Source:UniProtKB/TrEMBL;Acc:G4NEW9]
MGG_00992	Putative uncharacterized protein [Source:UniProtKB/TrEMBL;Acc:G4ND28]	MGG_00729	Putative uncharacterized protein [Source:UniProtKB/TrEMBL;Acc:G4NEW6]
MGG_00993	Vacuolar iron transporter Ccc1 [Source:UniProtKB/TrEMBL;Acc:G4ND26]	MGG_00737	Putative uncharacterized protein [Source:UniProtKB/TrEMBL;Acc:G4NEV4]
MGG_01004	Putative uncharacterized protein [Source:UniProtKB/TrEMBL;Acc:G4NCW3]	MGG_00750	Cytochrome b-245 heavychain subunit beta [Source:UniProtKB/TrEMBL;Acc:G4NEN6]
MGG_01045	Arrestin domain-containing protein [Source:UniProtKB/TrEMBL;Acc:G4NCS0]	MGG_00892	ATP synthase subunit 9 [Source:UniProtKB/TrEMBL;Acc:G4NDQ1]
MGG_01085	ThiJ/PfpI family protein [Source:UniProtKB/TrEMBL;Acc:G4NCH1]	MGG_01026	Hydroxymethylglutaryl-CoA synthase [Source:UniProtKB/TrEMBL;Acc:G4NCU0]
MGG_01176	D-xylulose reductase A [Source:UniProtKB/TrEMBL;Acc:G4MWK5]	MGG_01045	Arrestin domain-containing protein [Source:UniProtKB/TrEMBL;Acc:G4NCS0]
MGG_01220	Putative uncharacterized protein [Source:UniProtKB/TrEMBL;Acc:G4MXI1]	MGG_01085	ThiJ/PfpI family protein [Source:UniProtKB/TrEMBL;Acc:G4NCH1]
MGG_01229	Putative uncharacterized protein [Source:UniProtKB/TrEMBL;Acc:G4MXJ3]	MGG_01134	Cell wall glucanase [Source:UniProtKB/TrEMBL;Acc:G4NC59]
MGG_01235	Putative uncharacterized protein [Source:UniProtKB/TrEMBL;Acc:G4MXK1]	MGG_01220	Putative uncharacterized protein [Source:UniProtKB/TrEMBL;Acc:G4MXI1]
MGG_01277	Sucrase/ferredoxin domain-containing protein [Source:UniProtKB/TrEMBL;Acc:G4MY56]	MGG_01229	Putative uncharacterized protein [Source:UniProtKB/TrEMBL;Acc:G4MXJ3]
MGG_01281	Glycerol kinase [Source:UniProtKB/TrEMBL;Acc:G4MY61]	MGG_01239	Putative uncharacterized protein [Source:UniProtKB/TrEMBL;Acc:G4MXK5]
MGG_01343	Putative uncharacterized protein [Source:UniProtKB/TrEMBL;Acc:G4MYN6]	MGG_01243	Putative uncharacterized protein [Source:UniProtKB/TrEMBL;Acc:G4MXL0]
MGG_01383	Putative uncharacterized protein [Source:UniProtKB/TrEMBL;Acc:G4MZ50]	MGG_01272	CORD and CS domain-containing protein [Source:UniProtKB/TrEMBL;Acc:G4MY47]
MGG_01385	Choline transporter [Source:UniProtKB/TrEMBL;Acc:G4MZ54]	MGG_01290	Nicotinamide mononucleotide adenylyl transferase [Source:UniProtKB/TrEMBL;Acc:G4MY75]
MGG_01438	Cyclohexadienyl dehydratase [Source:UniProtKB/TrEMBL;Acc:G4MSG5]	MGG_01343	Putative uncharacterized protein [Source:UniProtKB/TrEMBL;Acc:G4MYN6]
MGG_01444	Putative uncharacterized protein [Source:UniProtKB/TrEMBL;Acc:G4MSH1]	MGG_01359	Saccharopine dehydrogenase [Source:UniProtKB/TrEMBL;Acc:G4MZ14]
MGG_01503	Putative uncharacterized protein [Source:UniProtKB/TrEMBL;Acc:G4MT08]	MGG_01383	Putative uncharacterized protein [Source:UniProtKB/TrEMBL;Acc:G4MZ50]
MGG_01572	DNA-directed RNA polymerase I subunit RPA2 [Source:UniProtKB/TrEMBL;Acc:G4MTU9]	MGG_01444	Putative uncharacterized protein [Source:UniProtKB/TrEMBL;Acc:G4MSH1]
MGG_01584	Amino-acid transporter Arg-13 [Source:UniProtKB/TrEMBL;Acc:G4MTW1]	MGG_01466	Putative uncharacterized protein [Source:UniProtKB/TrEMBL;Acc:G4MSJ9]
MGG_01593	Putative uncharacterized protein [Source:UniProtKB/TrEMBL;Acc:G4MTX1]	MGG_01504	Arv1 superfamily protein [Source:UniProtKB/TrEMBL;Acc:G4MT09]
MGG_01594	Uridylate kinase [Source:UniProtKB/TrEMBL;Acc:G4MTX2]	MGG_01584	Amino-acid transporter Arg-13 [Source:UniProtKB/TrEMBL;Acc:G4MTW1]
MGG_01657	Putative uncharacterized protein [Source:UniProtKB/TrEMBL;Acc:G4MUE9]	MGG_01593	Putative uncharacterized protein [Source:UniProtKB/TrEMBL;Acc:G4MTX1]
MGG_01663	Helix-loop-helix DNA binding protein [Source:UniProtKB/TrEMBL;Acc:G4MUF5]	MGG_01601	Putative uncharacterized protein [Source:UniProtKB/TrEMBL;Acc:G4MTY2]
MGG_01673	Putative uncharacterized protein [Source:UniProtKB/TrEMBL;Acc:G4MUS3]	MGG_01657	Putative uncharacterized protein [Source:UniProtKB/TrEMBL;Acc:G4MUE9]
MGG_01728	Methylenetetrahydrofolate reductase 1 [Source:UniProtKB/TrEMBL;Acc:G4MV96]	MGG_01729	Putative uncharacterized protein [Source:UniProtKB/TrEMBL;Acc:G4MV98]
MGG_01729	Putative uncharacterized protein [Source:UniProtKB/TrEMBL;Acc:G4MV98]	MGG_01780	Putative uncharacterized protein [Source:UniProtKB/TrEMBL;Acc:G4MVR1]
MGG_01734	C6 zinc finger domain-containing protein [Source:UniProtKB/TrEMBL;Acc:G4MVA4]	MGG_01859	Putative uncharacterized protein [Source:UniProtKB/TrEMBL;Acc:G4MWL8]
MGG_01748	Putative uncharacterized protein [Source:UniProtKB/TrEMBL;Acc:G4MVB6]	MGG_01931	Siderophore iron transporter mirB [Source:UniProtKB/TrEMBL;Acc:G4NG10]
MGG_01780	Putative uncharacterized protein [Source:UniProtKB/TrEMBL;Acc:G4MVR1]	MGG_01977	Putative uncharacterized protein [Source:UniProtKB/TrEMBL;Acc:G4MMB7]
MGG_01848	Kinetochore protein nuf-2 [Source:UniProtKB/TrEMBL;Acc:G4MWA1]	MGG_01981	Putative uncharacterized protein [Source:UniProtKB/TrEMBL;Acc:G4MMC1]
MGG_01850	Putative uncharacterized protein [Source:UniProtKB/TrEMBL;Acc:G4MWA3]	MGG_01985	Delta(12) fatty acid desaturase [Source:UniProtKB/TrEMBL;Acc:G4MMC5]
MGG_01859	Putative uncharacterized protein [Source:UniProtKB/TrEMBL;Acc:G4MWL8]	MGG_02125	Branched-chain-amino-acid aminotransferase 1 [Source:UniProtKB/TrEMBL;Acc:G4MNR9]
MGG_01887	C6 zinc finger domain-containing protein [Source:UniProtKB/TrEMBL;Acc:G4MWP4]	MGG_02269	Putative uncharacterized protein [Source:UniProtKB/TrEMBL;Acc:G4MQ32]
MGG_01931	Siderophore iron transporter mirB [Source:UniProtKB/TrEMBL;Acc:G4NG10]	MGG_02284	Putative uncharacterized protein [Source:UniProtKB/TrEMBL;Acc:G4MQ44]
MGG_01977	Putative uncharacterized protein [Source:UniProtKB/TrEMBL;Acc:G4MMB7]	MGG_02523	Putative uncharacterized protein [Source:UniProtKB/TrEMBL;Acc:G4MKD0]
MGG_02268	Putative uncharacterized protein [Source:UniProtKB/TrEMBL;Acc:G4MQ31]	MGG_02567	Putative uncharacterized protein [Source:UniProtKB/TrEMBL;Acc:G5EHX6]
MGG_02269	Putative uncharacterized protein [Source:UniProtKB/TrEMBL;Acc:G4MQ32]	MGG_02597	YjeF [Source:UniProtKB/TrEMBL;Acc:G4NJP2]
MGG_02284	Putative uncharacterized protein [Source:UniProtKB/TrEMBL;Acc:G4MQ44]	MGG_02602	Putative uncharacterized protein [Source:UniProtKB/TrEMBL;Acc:G4NJN5]
MGG_02368	Galactose oxidase [Source:UniProtKB/TrEMBL;Acc:G4MQZ0]	MGG_02621	Putative uncharacterized protein [Source:UniProtKB/TrEMBL;Acc:G4NJL3]
MGG_02507	Inulinase [Source:UniProtKB/TrEMBL;Acc:G4MKB1]	MGG_02722	Putative uncharacterized protein [Source:UniProtKB/TrEMBL;Acc:G5EGX1]
MGG_02534	Mitochondrial GTPase 1 [Source:UniProtKB/TrEMBL;Acc:G5EHY3]	MGG_02760	Putative uncharacterized protein [Source:UniProtKB/TrEMBL;Acc:G5EHJ5]
MGG_02573	Beta-1,3-glucan-binding protein [Source:UniProtKB/TrEMBL;Acc:G4NJV6]	MGG_02916	Putative uncharacterized protein [Source:UniProtKB/TrEMBL;Acc:G4NLK8]
MGG_02602	Putative uncharacterized protein [Source:UniProtKB/TrEMBL;Acc:G4NJN5]	MGG_03080	Ribosome biogenesis protein Sqt1 [Source:UniProtKB/TrEMBL;Acc:G5EH56]
MGG_02621	Putative uncharacterized protein [Source:UniProtKB/TrEMBL;Acc:G4NJL3]	MGG_03090	Putative uncharacterized protein [Source:UniProtKB/TrEMBL;Acc:G5EHK2]
MGG_02654	Putative uncharacterized protein [Source:UniProtKB/TrEMBL;Acc:G4NJH1]	MGG_03200	Zinc metalloprotease mde10 [Source:UniProtKB/TrEMBL;Acc:G4NAC1]
MGG_02715	Putative uncharacterized protein [Source:UniProtKB/TrEMBL;Acc:G5EH40]	MGG_03340	Putative uncharacterized protein [Source:UniProtKB/TrEMBL;Acc:G4N948]
MGG_02769	Putative uncharacterized protein [Source:UniProtKB/TrEMBL;Acc:G4NJ21]	MGG_03354	Putative uncharacterized protein [Source:UniProtKB/TrEMBL;Acc:G4N8Y5]
MGG_02825	Short-chain dehydrogenase [Source:UniProtKB/TrEMBL;Acc:G4NLW7]	MGG_03375	Isotrichodermin C-15 hydroxylase [Source:UniProtKB/TrEMBL;Acc:G4N8V7]
MGG_02899	Proline-specific permease [Source:UniProtKB/TrEMBL;Acc:G5EHZ1]	MGG_03536	Protein SDS23 [Source:UniProtKB/Swiss-Prot;Acc:A4QRM8]
MGG_02916	Putative uncharacterized protein [Source:UniProtKB/TrEMBL;Acc:G4NLK8]	MGG_03545	Putative uncharacterized protein [Source:UniProtKB/TrEMBL;Acc:G4N7P8]
MGG_02919	Putative uncharacterized protein [Source:UniProtKB/TrEMBL;Acc:G4NLK4]	MGG_03587	Essential for mitotic growth 1 [Source:UniProtKB/TrEMBL;Acc:G4N7E4]
MGG_02987	Para-nitrobenzyl esterase [Source:UniProtKB/TrEMBL;Acc:G5EHG6]	MGG_03608	Putative uncharacterized protein [Source:UniProtKB/TrEMBL;Acc:G4N758]
MGG_03102	Putative uncharacterized protein [Source:UniProtKB/TrEMBL;Acc:G5EI79]	MGG_03635	Putative uncharacterized protein [Source:UniProtKB/TrEMBL;Acc:G4N722]
MGG_03115	Putative uncharacterized protein [Source:UniProtKB/TrEMBL;Acc:G4N5Z5]	MGG_03683	Adenylate kinase; Adenylate kinase, variant [Source:UniProtKB/TrEMBL;Acc:G4N6R2]
MGG_03200	Zinc metalloprotease mde10 [Source:UniProtKB/TrEMBL;Acc:G4NAC1]	MGG_03908	Putative uncharacterized protein [Source:UniProtKB/TrEMBL;Acc:G4NH89]
MGG_03205	Polyamine transporter 2 [Source:UniProtKB/TrEMBL;Acc:G4NAB4]	MGG_04007	Putative uncharacterized protein [Source:UniProtKB/TrEMBL;Acc:G4NGW6]
MGG_03269	Putative uncharacterized protein [Source:UniProtKB/TrEMBL;Acc:G4N9I6]	MGG_04009	Putative uncharacterized protein [Source:UniProtKB/TrEMBL;Acc:G4NGW4]
MGG_03353	Putative uncharacterized protein [Source:UniProtKB/TrEMBL;Acc:G4N8Y6]	MGG_04206	Putative uncharacterized protein [Source:UniProtKB/TrEMBL;Acc:G4NF70]
MGG_03356	Ricin B lectin:Parallel beta-helix [Source:UniProtKB/TrEMBL;Acc:G4N8Y3]	MGG_04219	Mitochondrial import inner membrane translocase subunit tim-50 [Source:UniProtKB/TrEMBL;Acc:G4NF81]
MGG_03379	Putative uncharacterized protein [Source:UniProtKB/TrEMBL;Acc:G4N8V3]	MGG_04241	Putative uncharacterized protein [Source:UniProtKB/TrEMBL;Acc:G4NFB2]
MGG_03383	Putative uncharacterized protein [Source:UniProtKB/TrEMBL;Acc:G4N8U9]	MGG_04328	Putative uncharacterized protein [Source:UniProtKB/TrEMBL;Acc:G4NGF5]
MGG_03407	Putative uncharacterized protein [Source:UniProtKB/TrEMBL;Acc:G4N8M0]	MGG_04339	Putative uncharacterized protein [Source:UniProtKB/TrEMBL;Acc:G4NGE2]
MGG_03446	Putative uncharacterized protein [Source:UniProtKB/TrEMBL;Acc:G4N8B7]	MGG_04425	Phenylalanyl-tRNA synthetase subunit alpha [Source:UniProtKB/TrEMBL;Acc:G4MZF6]
MGG_03545	Putative uncharacterized protein [Source:UniProtKB/TrEMBL;Acc:G4N7P8]	MGG_04435	Bifunctional purine biosynthesis protein ADE17 [Source:UniProtKB/TrEMBL;Acc:G4MSB1]
MGG_03593	Putative uncharacterized protein [Source:UniProtKB/TrEMBL;Acc:G4N7D9]	MGG_04545	Cytochrome c peroxidase, mitochondrial [Source:UniProtKB/Swiss-Prot;Acc:A4QVH4]
MGG_03847	Putative uncharacterized protein [Source:UniProtKB/TrEMBL;Acc:G4NHG7]	MGG_04599	Putative uncharacterized protein [Source:UniProtKB/TrEMBL;Acc:G4MRR1]
MGG_03856	Putative uncharacterized protein [Source:UniProtKB/TrEMBL;Acc:G4NHF8]	MGG_04643	Chalcone synthase C [Source:UniProtKB/TrEMBL;Acc:G4MSX3]
MGG_03908	Putative uncharacterized protein [Source:UniProtKB/TrEMBL;Acc:G4NH89]	MGG_04655	Putative uncharacterized protein [Source:UniProtKB/TrEMBL;Acc:G4MT96]
MGG_03937	Serine/threonine protein kinase [Source:UniProtKB/TrEMBL;Acc:G4NH50]	MGG_04682	Putative uncharacterized protein [Source:UniProtKB/TrEMBL;Acc:G4MRB3]
MGG_03962	Putative uncharacterized protein [Source:UniProtKB/TrEMBL;Acc:G4NH25]	MGG_04793	Putative uncharacterized protein [Source:UniProtKB/TrEMBL;Acc:G4MTU1]
MGG_03974	Solute carrier family 25 member 33 [Source:UniProtKB/TrEMBL;Acc:G4NH04]	MGG_04804	Putative uncharacterized protein [Source:UniProtKB/TrEMBL;Acc:G4MTU6]
MGG_04009	Putative uncharacterized protein [Source:UniProtKB/TrEMBL;Acc:G4NGW4]	MGG_04825	Endopolyphosphatase [Source:UniProtKB/TrEMBL;Acc:G4MU66]
MGG_04015	Mannan endo-1,6-alpha-mannosidase DCW1 [Source:UniProtKB/TrEMBL;Acc:G4NGV8]	MGG_04955	VHS domain-containing protein [Source:UniProtKB/TrEMBL;Acc:G4N3G9]
MGG_04045	Mannosyl-oligosaccharide glucosidase [Source:UniProtKB/TrEMBL;Acc:G4NGR9]	MGG_05153	Putative uncharacterized protein [Source:UniProtKB/TrEMBL;Acc:G4N4R4]
MGG_04117	Putative uncharacterized protein [Source:UniProtKB/TrEMBL;Acc:G4NIU2]	MGG_05168	Anthranilate phosphoribosyltransferase [Source:UniProtKB/TrEMBL;Acc:G4N4T3]
MGG_04206	Putative uncharacterized protein [Source:UniProtKB/TrEMBL;Acc:G4NF70]	MGG_05178	AF-9 [Source:UniProtKB/TrEMBL;Acc:G4N4Z9]
MGG_04241	Putative uncharacterized protein [Source:UniProtKB/TrEMBL;Acc:G4NFB2]	MGG_05220	CAMK/CAMKL/PASK protein kinase [Source:UniProtKB/TrEMBL;Acc:G4N5A7]
MGG_04311	3',5'-bisphosphate nucleotidase [Source:UniProtKB/TrEMBL;Acc:G4NGH5]	MGG_05237	60S ribosomal protein L7 [Source:UniProtKB/TrEMBL;Acc:G4N5C7]
MGG_04326	Putative uncharacterized protein [Source:UniProtKB/TrEMBL;Acc:G4NGF7]	MGG_05270	Putative uncharacterized protein [Source:UniProtKB/TrEMBL;Acc:G4N5N2]
MGG_04338	Potassium transporter 1 [Source:UniProtKB/TrEMBL;Acc:G4NGE5]	MGG_05436	Translation machinery-associated protein 20 [Source:UniProtKB/TrEMBL;Acc:G4MLQ6]
MGG_04339	Putative uncharacterized protein [Source:UniProtKB/TrEMBL;Acc:G4NGE2]	MGG_05467	Sodium/nucleoside cotransporter 1 [Source:UniProtKB/TrEMBL;Acc:G4MLU3]
MGG_04340	Putative uncharacterized protein [Source:UniProtKB/TrEMBL;Acc:G4NGE1]	MGG_05525	Putative uncharacterized protein [Source:UniProtKB/TrEMBL;Acc:G4MM99]
MGG_04423	Putative uncharacterized protein [Source:UniProtKB/TrEMBL;Acc:G4MZF4]	MGG_05625	Transmembrane protein 56; Transmembrane protein 56, variant [Source:UniProtKB/TrEMBL;Acc:G4MNJ3]
MGG_04426	Endoribonuclease L-PSP [Source:UniProtKB/TrEMBL;Acc:G4MZF7]	MGG_05683	Putative uncharacterized protein [Source:UniProtKB/TrEMBL;Acc:G4MP21]
MGG_04435	Bifunctional purine biosynthesis protein ADE17 [Source:UniProtKB/TrEMBL;Acc:G4MSB1]	MGG_05685	Putative uncharacterized protein [Source:UniProtKB/TrEMBL;Acc:G4MP23]
MGG_04474	Inositol phosphosphingolipids phospholipase C [Source:UniProtKB/TrEMBL;Acc:G4MKJ1]	MGG_05967	Putative uncharacterized protein [Source:UniProtKB/TrEMBL;Acc:G4N4D2]
MGG_04513	Putative uncharacterized protein [Source:UniProtKB/TrEMBL;Acc:G4MSE1]	MGG_05999	H/ACA ribonucleoprotein complex subunit 2 [Source:UniProtKB/TrEMBL;Acc:G4N4M3]
MGG_04545	Cytochrome c peroxidase, mitochondrial [Source:UniProtKB/Swiss-Prot;Acc:A4QVH4]	MGG_06047	Cytochrome P450 61 [Source:UniProtKB/TrEMBL;Acc:G4N4X9]
MGG_04574	3-beta-hydroxysteroid-Delta(8), Delta(7)-isomerase [Source:UniProtKB/TrEMBL;Acc:G4MSU2]	MGG_06049	Ribosomal RNA assembly protein KRR1 [Source:UniProtKB/TrEMBL;Acc:G4N4Y1]
MGG_04599	Putative uncharacterized protein [Source:UniProtKB/TrEMBL;Acc:G4MRR1]	MGG_06084	Putative uncharacterized protein [Source:UniProtKB/TrEMBL;Acc:G4N584]
MGG_04646	2-succinylbenzoate-CoA ligase [Source:UniProtKB/TrEMBL;Acc:G4MT84]	MGG_06092	Acetyltransferase [Source:UniProtKB/TrEMBL;Acc:G4N592]
MGG_04655	Putative uncharacterized protein [Source:UniProtKB/TrEMBL;Acc:G4MT96]	MGG_06101	SH3 domain-containing protein [Source:UniProtKB/TrEMBL;Acc:G4N5A2]
MGG_04665	Putative uncharacterized protein [Source:UniProtKB/TrEMBL;Acc:G4MTA7]	MGG_06143	Lysophospholipase NTE1 [Source:UniProtKB/Swiss-Prot;Acc:A4QVZ8]
MGG_04682	Putative uncharacterized protein [Source:UniProtKB/TrEMBL;Acc:G4MRB3]	MGG_06204	Putative uncharacterized protein [Source:UniProtKB/TrEMBL;Acc:G4N0F1]
MGG_04683	15-hydroxyprostaglandin dehydrogenase [Source:UniProtKB/TrEMBL;Acc:G4MRB2]	MGG_06259	Putative uncharacterized protein [Source:UniProtKB/TrEMBL;Acc:G4N8G6]
MGG_04729	Putative uncharacterized protein [Source:UniProtKB/TrEMBL;Acc:G4MTQ2]	MGG_06400	Nuclear and cytoplasmic polyadenylated RNA-binding protein pub1 [Source:UniProtKB/TrEMBL;Acc:G4N7J4]
MGG_04758	Putative uncharacterized protein [Source:UniProtKB/TrEMBL;Acc:G4MTR7]	MGG_06601	Putative uncharacterized protein [Source:UniProtKB/TrEMBL;Acc:G4N686]
MGG_04804	Putative uncharacterized protein [Source:UniProtKB/TrEMBL;Acc:G4MTU6]	MGG_06603	Putative uncharacterized protein [Source:UniProtKB/TrEMBL;Acc:G4N629]
MGG_04819	Putative uncharacterized protein [Source:UniProtKB/TrEMBL;Acc:G4MU61]	MGG_06623	Benzoate 4-monooxygenase cytochrome P450 [Source:UniProtKB/TrEMBL;Acc:G4N609]
MGG_04905	CMGC/CDK protein kinase [Source:UniProtKB/TrEMBL;Acc:G4N2T0]	MGG_06624	Putative uncharacterized protein [Source:UniProtKB/TrEMBL;Acc:G4N608]
MGG_04944	Putative uncharacterized protein [Source:UniProtKB/TrEMBL;Acc:G4N375]	MGG_06728	Meiotic recombination protein rec14 [Source:UniProtKB/TrEMBL;Acc:G4ML91]
MGG_04955	VHS domain-containing protein [Source:UniProtKB/TrEMBL;Acc:G4N3G9]	MGG_06781	Putative uncharacterized protein [Source:UniProtKB/TrEMBL;Acc:G4MM02]
MGG_04961	Putative uncharacterized protein [Source:UniProtKB/TrEMBL;Acc:G4N3H5]	MGG_06888	Glutamine synthetase [Source:UniProtKB/TrEMBL;Acc:G4MMY4]
MGG_04994	Plasma membrane H+-ATPase [Source:UniProtKB/TrEMBL;Acc:G4N3L2]	MGG_07023	Putative uncharacterized protein [Source:UniProtKB/TrEMBL;Acc:G4MZN4]
MGG_05011	Initiation-specific alpha-1,6-mannosyltransferase [Source:UniProtKB/TrEMBL;Acc:G4N3T5]	MGG_07202	Citrate synthase [Source:UniProtKB/TrEMBL;Acc:G4MU05]
MGG_05153	Putative uncharacterized protein [Source:UniProtKB/TrEMBL;Acc:G4N4R4]	MGG_07273	WD repeat-containing protein 2 [Source:UniProtKB/TrEMBL;Acc:G4MUJ8]
MGG_05168	Anthranilate phosphoribosyltransferase [Source:UniProtKB/TrEMBL;Acc:G4N4T3]	MGG_07433	Putative uncharacterized protein [Source:UniProtKB/TrEMBL;Acc:G4N0T3]
MGG_05270	Putative uncharacterized protein [Source:UniProtKB/TrEMBL;Acc:G4N5N2]	MGG_07437	Putative uncharacterized protein [Source:UniProtKB/TrEMBL;Acc:G4N0U1]
MGG_05283	Uricase [Source:UniProtKB/TrEMBL;Acc:G4N5P6]	MGG_07450	Fungal specific transcription factor domain-containing protein [Source:UniProtKB/TrEMBL;Acc:G4N162]
MGG_05371	Putative uncharacterized protein [Source:UniProtKB/TrEMBL;Acc:G4MKX0]	MGG_07478	LCCL domain-containing protein [Source:UniProtKB/TrEMBL;Acc:G4N198]
MGG_05440	Galactokinase [Source:UniProtKB/TrEMBL;Acc:G4MLR0]	MGG_07600	Putative uncharacterized protein [Source:UniProtKB/TrEMBL;Acc:G4N2K1]
MGG_05467	Sodium/nucleoside cotransporter 1 [Source:UniProtKB/TrEMBL;Acc:G4MLU3]	MGG_07604	Putative uncharacterized protein [Source:UniProtKB/TrEMBL;Acc:G4N2K7]
MGG_05525	Putative uncharacterized protein [Source:UniProtKB/TrEMBL;Acc:G4MM99]	MGG_07657	Putative uncharacterized protein [Source:UniProtKB/TrEMBL;Acc:G4N325]
MGG_05600	Quinate permease [Source:UniProtKB/TrEMBL;Acc:G4MN55]	MGG_07697	Superoxide dismutase [Source:UniProtKB/TrEMBL;Acc:G4N3F2]
MGG_05638	Putative uncharacterized protein [Source:UniProtKB/TrEMBL;Acc:G4MNK9]	MGG_07832	High affinity copper transporter [Source:UniProtKB/TrEMBL;Acc:G4N1J4]
MGG_05683	Putative uncharacterized protein [Source:UniProtKB/TrEMBL;Acc:G4MP21]	MGG_07968	High-affinity nicotinic acid transporter [Source:UniProtKB/TrEMBL;Acc:G4N2V9]
MGG_05690	Putative uncharacterized protein [Source:UniProtKB/TrEMBL;Acc:G4MP28]	MGG_07975	Putative uncharacterized protein [Source:UniProtKB/TrEMBL;Acc:G4N2W6]
MGG_05739	Putative uncharacterized protein [Source:UniProtKB/TrEMBL;Acc:G4MPJ6]	MGG_08021	HD family hydrolase [Source:UniProtKB/TrEMBL;Acc:G4MX69]
MGG_05881	Putative uncharacterized protein [Source:UniProtKB/TrEMBL;Acc:G4N3Y0]	MGG_08156	Kinesin-II 85 kDa subunit [Source:UniProtKB/TrEMBL;Acc:G4MYT9]
MGG_05888	Putative uncharacterized protein [Source:UniProtKB/TrEMBL;Acc:G4N3Y5]	MGG_08168	Putative uncharacterized protein [Source:UniProtKB/TrEMBL;Acc:G4MZ60]
MGG_05934	Putative uncharacterized protein [Source:UniProtKB/TrEMBL;Acc:G4N493]	MGG_08276	Putative uncharacterized protein [Source:UniProtKB/TrEMBL;Acc:G4MXA5]
MGG_05967	Putative uncharacterized protein [Source:UniProtKB/TrEMBL;Acc:G4N4D2]	MGG_08551	Putative uncharacterized protein [Source:UniProtKB/TrEMBL;Acc:G4N5X0]
MGG_06029	Putative uncharacterized protein [Source:UniProtKB/TrEMBL;Acc:G4N4V9]	MGG_08555	Putative uncharacterized protein [Source:UniProtKB/TrEMBL;Acc:G4N5X7]
MGG_06047	Cytochrome P450 61 [Source:UniProtKB/TrEMBL;Acc:G4N4X9]	MGG_08624	C-8 sterol isomerase [Source:UniProtKB/Swiss-Prot;Acc:P33281]
MGG_06081	Putative uncharacterized protein [Source:UniProtKB/TrEMBL;Acc:G4N580]	MGG_08656	Putative uncharacterized protein [Source:UniProtKB/TrEMBL;Acc:G4MLF5]
MGG_06084	Putative uncharacterized protein [Source:UniProtKB/TrEMBL;Acc:G4N584]	MGG_08815	Putative uncharacterized protein [Source:UniProtKB/TrEMBL;Acc:G4NFI2]
MGG_06101	SH3 domain-containing protein [Source:UniProtKB/TrEMBL;Acc:G4N5A2]	MGG_09167	Putative uncharacterized protein [Source:UniProtKB/TrEMBL;Acc:Q2KER9]
MGG_06126	Putative uncharacterized protein [Source:UniProtKB/TrEMBL;Acc:G4N5J3]	MGG_09212	Nitroreductase [Source:UniProtKB/TrEMBL;Acc:G4MPS3]
MGG_06143	Lysophospholipase NTE1 [Source:UniProtKB/Swiss-Prot;Acc:A4QVZ8]	MGG_09271	Putative uncharacterized protein [Source:UniProtKB/TrEMBL;Acc:G4MQA1]
MGG_06184	Putative uncharacterized protein [Source:UniProtKB/TrEMBL;Acc:G4N023]	MGG_09290	Arginine N-methyltransferase 2 [Source:UniProtKB/TrEMBL;Acc:G4MQP0]
MGG_06204	Putative uncharacterized protein [Source:UniProtKB/TrEMBL;Acc:G4N0F1]	MGG_09484	Putative uncharacterized protein [Source:UniProtKB/TrEMBL;Acc:G4N1U1]
MGG_06238	Putative uncharacterized protein [Source:UniProtKB/TrEMBL;Acc:G4N8I8]	MGG_09546	Putative uncharacterized protein [Source:UniProtKB/TrEMBL;Acc:G4N1B7]
MGG_06277	Putative uncharacterized protein [Source:UniProtKB/TrEMBL;Acc:G4N8E5]	MGG_09612	Putative uncharacterized protein [Source:UniProtKB/TrEMBL;Acc:G5EHZ2]
MGG_06288	Putative uncharacterized protein [Source:UniProtKB/TrEMBL;Acc:G4N879]	MGG_09639	Alpha-1,3-glucan synthase Ags2 [Source:UniProtKB/TrEMBL;Acc:G5EHH4]
MGG_06327	Candidapepsin-3 [Source:UniProtKB/TrEMBL;Acc:G4N837]	MGG_09640	Alpha-amylase 1 [Source:UniProtKB/TrEMBL;Acc:G5EHA8]
MGG_06348	Adenylyl-sulfate kinase [Source:UniProtKB/TrEMBL;Acc:G4N7W0]	MGG_09736	Putative uncharacterized protein [Source:UniProtKB/TrEMBL;Acc:G4NAF7]
MGG_06542	N amino acid transport system protein [Source:UniProtKB/TrEMBL;Acc:G4N6L2]	MGG_09806	Putative uncharacterized protein [Source:UniProtKB/TrEMBL;Acc:G4NIK8]
MGG_06603	Putative uncharacterized protein [Source:UniProtKB/TrEMBL;Acc:G4N629]	MGG_09885	Cleavage stimulation factor 64-kDa subunit [Source:UniProtKB/TrEMBL;Acc:G4MR34]
MGG_06618	Beta-lactamase domain-containing protein [Source:UniProtKB/TrEMBL;Acc:G4N614]	MGG_09910	Putative uncharacterized protein [Source:UniProtKB/TrEMBL;Acc:G4MR64]
MGG_06623	Benzoate 4-monooxygenase cytochrome P450 [Source:UniProtKB/TrEMBL;Acc:G4N609]	MGG_09944	ELMO/CED-12 family protein [Source:UniProtKB/TrEMBL;Acc:G4MRL3]
MGG_06624	Putative uncharacterized protein [Source:UniProtKB/TrEMBL;Acc:G4N608]	MGG_09965	Putative uncharacterized protein [Source:UniProtKB/TrEMBL;Acc:G4N9N8]
MGG_06651	Putative uncharacterized protein [Source:UniProtKB/TrEMBL;Acc:G4MKQ5]	MGG_10104	Zinc metalloprotease mde10 [Source:UniProtKB/TrEMBL;Acc:G4N8Z3]
MGG_06653	Putative uncharacterized protein [Source:UniProtKB/TrEMBL;Acc:G4MKQ7]	MGG_10115	Putative uncharacterized protein [Source:UniProtKB/TrEMBL;Acc:G4N8S9]
MGG_06680	Nudix/MutT family protein [Source:UniProtKB/TrEMBL;Acc:G4MKT5]	MGG_10148	6-phosphogluconolactonase [Source:UniProtKB/TrEMBL;Acc:G4MU97]
MGG_06694	Putative uncharacterized protein [Source:UniProtKB/TrEMBL;Acc:G4ML55]	MGG_10198	Putative uncharacterized protein [Source:UniProtKB/TrEMBL;Acc:G4MUP9]
MGG_06699	Putative uncharacterized protein [Source:UniProtKB/TrEMBL;Acc:G4ML61]	MGG_10232	hypothetical protein [Source:BROAD_Magnaporthe_DB;Acc:MGG_10232]
MGG_06728	Meiotic recombination protein rec14 [Source:UniProtKB/TrEMBL;Acc:G4ML91]	MGG_10265	hypothetical protein [Source:BROAD_Magnaporthe_DB;Acc:MGG_10265]
MGG_06758	Putative uncharacterized protein [Source:UniProtKB/TrEMBL;Acc:G4MLM7]	MGG_10306	Putative uncharacterized protein [Source:UniProtKB/TrEMBL;Acc:G4NK13]
MGG_06775	Putative uncharacterized protein [Source:UniProtKB/TrEMBL;Acc:G4MLP6]	MGG_10570	Putative uncharacterized protein [Source:UniProtKB/TrEMBL;Acc:G5EHL2]
MGG_06852	Histone-lysine N-methyltransferase [Source:UniProtKB/TrEMBL;Acc:G4MMI3]	MGG_10575	Putative uncharacterized protein [Source:UniProtKB/TrEMBL;Acc:G5EH94]
MGG_06888	Glutamine synthetase [Source:UniProtKB/TrEMBL;Acc:G4MMY4]	MGG_10586	Putative uncharacterized protein [Source:UniProtKB/TrEMBL;Acc:G5EH68]
MGG_06915	Uracil phosphoribosyltransferase [Source:UniProtKB/TrEMBL;Acc:G4MN16]	MGG_10591	Endo-beta-1,3-glucanase [Source:UniProtKB/TrEMBL;Acc:G4NKM3]
MGG_06950	L-serine dehydratase [Source:UniProtKB/TrEMBL;Acc:G4MNG7]	MGG_10595	Putative uncharacterized protein [Source:UniProtKB/TrEMBL;Acc:G4NKL9]
MGG_06954	Putative uncharacterized protein [Source:UniProtKB/TrEMBL;Acc:G4MNH3]	MGG_10677	Mannose-6-phosphate isomerase [Source:UniProtKB/TrEMBL;Acc:G4N9S5]
MGG_07085	Small nuclear ribonucleoprotein U1a [Source:UniProtKB/TrEMBL;Acc:G4MSP6]	MGG_10736	Putative uncharacterized protein [Source:UniProtKB/TrEMBL;Acc:G4MXF8]
MGG_07156	Putative uncharacterized protein [Source:UniProtKB/TrEMBL;Acc:G4MT82]	MGG_10819	Putative uncharacterized protein [Source:UniProtKB/TrEMBL;Acc:G4MYX9]
MGG_07179	Rhizopuspepsin-3 [Source:UniProtKB/TrEMBL;Acc:G4MTL8]	MGG_10824	Putative uncharacterized protein [Source:UniProtKB/TrEMBL;Acc:G4MYX3]
MGG_07331	1,3-beta-glucanosyltransferase gel1 [Source:UniProtKB/TrEMBL;Acc:G4MV25]	MGG_10853	Putative uncharacterized protein [Source:UniProtKB/TrEMBL;Acc:G4N389]
MGG_07334	Putative uncharacterized protein [Source:UniProtKB/TrEMBL;Acc:G4MVD7]	MGG_10855	Putative uncharacterized protein [Source:UniProtKB/TrEMBL;Acc:G4N387]
MGG_07386	C6 zinc finger domain-containing protein [Source:UniProtKB/TrEMBL;Acc:G4N0B8]	MGG_10865	Putative uncharacterized protein [Source:UniProtKB/TrEMBL;Acc:G4MXH9]
MGG_07419	Putative uncharacterized protein [Source:UniProtKB/TrEMBL;Acc:G4N0R4]	MGG_11040	1-acyl-sn-glycerol-3-phosphate acyltransferase beta [Source:UniProtKB/TrEMBL;Acc:G4N058]
MGG_07433	Putative uncharacterized protein [Source:UniProtKB/TrEMBL;Acc:G4N0T3]	MGG_11062	General amino-acid permease GAP1 [Source:UniProtKB/TrEMBL;Acc:G4MYZ0]
MGG_07437	Putative uncharacterized protein [Source:UniProtKB/TrEMBL;Acc:G4N0U1]	MGG_11149	Putative uncharacterized protein [Source:UniProtKB/TrEMBL;Acc:G4MVC2]
MGG_07478	LCCL domain-containing protein [Source:UniProtKB/TrEMBL;Acc:G4N198]	MGG_11335	Putative uncharacterized protein [Source:UniProtKB/TrEMBL;Acc:G4MUP1]
MGG_07597	Putative uncharacterized protein [Source:UniProtKB/TrEMBL;Acc:G4N2J8]	MGG_11457	Putative uncharacterized protein [Source:UniProtKB/TrEMBL;Acc:G4ND29]
MGG_07604	Putative uncharacterized protein [Source:UniProtKB/TrEMBL;Acc:G4N2K7]	MGG_11474	Putative uncharacterized protein [Source:UniProtKB/TrEMBL;Acc:G4NDR1]
MGG_07657	Putative uncharacterized protein [Source:UniProtKB/TrEMBL;Acc:G4N325]	MGG_11494	Putative uncharacterized protein [Source:UniProtKB/TrEMBL;Acc:G4NEE2]
MGG_07697	Superoxide dismutase [Source:UniProtKB/TrEMBL;Acc:G4N3F2]	MGG_11561	Putative uncharacterized protein [Source:UniProtKB/TrEMBL;Acc:G4NBH6]
MGG_07832	High affinity copper transporter [Source:UniProtKB/TrEMBL;Acc:G4N1J4]	MGG_11657	Putative uncharacterized protein [Source:UniProtKB/TrEMBL;Acc:G4NE76]
MGG_07833	Ferric reductase [Source:UniProtKB/TrEMBL;Acc:G4N1J5]	MGG_11739	Putative uncharacterized protein [Source:UniProtKB/TrEMBL;Acc:G4MQA5]
MGG_07842	Putative uncharacterized protein [Source:UniProtKB/TrEMBL;Acc:G4N1K2]	MGG_11764	Putative uncharacterized protein [Source:UniProtKB/TrEMBL;Acc:G4MPR7]
MGG_07843	Putative uncharacterized protein [Source:UniProtKB/TrEMBL;Acc:G4N1K3]	MGG_12110	Dehydrodolichyl diphosphate synthase [Source:UniProtKB/TrEMBL;Acc:G4NH37]
MGG_07968	High-affinity nicotinic acid transporter [Source:UniProtKB/TrEMBL;Acc:G4N2V9]	MGG_12477	Putative uncharacterized protein [Source:UniProtKB/TrEMBL;Acc:G4MX92]
MGG_07975	Putative uncharacterized protein [Source:UniProtKB/TrEMBL;Acc:G4N2W6]	MGG_12521	Putative uncharacterized protein [Source:UniProtKB/TrEMBL;Acc:G5EHP3]
MGG_08008	Formyltetrahydrofolate deformylase [Source:UniProtKB/TrEMBL;Acc:G4MX54]	MGG_12536	Putative uncharacterized protein [Source:UniProtKB/TrEMBL;Acc:G5EI53]
MGG_08021	HD family hydrolase [Source:UniProtKB/TrEMBL;Acc:G4MX69]	MGG_12647	Ser/Thr protein phosphatase family protein [Source:UniProtKB/TrEMBL;Acc:G4NJK9]
MGG_08025	Putative uncharacterized protein [Source:UniProtKB/TrEMBL;Acc:G4MXN4]	MGG_12847	Putative uncharacterized protein [Source:UniProtKB/TrEMBL;Acc:G4N7T9]
MGG_08107	Putative uncharacterized protein [Source:UniProtKB/TrEMBL;Acc:G4MYC1]	MGG_13009	Putative uncharacterized protein [Source:UniProtKB/TrEMBL;Acc:G4N0Y2]
MGG_08185	Putative uncharacterized protein [Source:UniProtKB/TrEMBL;Acc:G4MZ81]	MGG_13107	Putative uncharacterized protein [Source:UniProtKB/TrEMBL;Acc:G4MMM2]
MGG_08258	Putative uncharacterized protein [Source:UniProtKB/TrEMBL;Acc:G4MXC2]	MGG_13202	Putative uncharacterized protein [Source:UniProtKB/TrEMBL;Acc:G4N5L1]
MGG_08276	Putative uncharacterized protein [Source:UniProtKB/TrEMBL;Acc:G4MXA5]	MGG_13347	Integral membrane protein [Source:UniProtKB/TrEMBL;Acc:G4MZX1]
MGG_08279	Inner membrane protein yicO [Source:UniProtKB/TrEMBL;Acc:G4MX99]	MGG_13471	Putative uncharacterized protein [Source:UniProtKB/TrEMBL;Acc:G4N6F8]
MGG_08337	Putative uncharacterized protein [Source:UniProtKB/TrEMBL;Acc:G4MWR7]	MGG_13584	Putative uncharacterized protein [Source:UniProtKB/TrEMBL;Acc:G4N901]
MGG_08474	Delta(12) fatty acid desaturase [Source:UniProtKB/TrEMBL;Acc:G4NAL7]	MGG_13778	Zinc finger protein GIS2 [Source:UniProtKB/TrEMBL;Acc:G4MRA3]
MGG_08551	Putative uncharacterized protein [Source:UniProtKB/TrEMBL;Acc:G4N5X0]	MGG_14157	Putative uncharacterized protein [Source:UniProtKB/TrEMBL;Acc:G4NIL4]
MGG_08555	Putative uncharacterized protein [Source:UniProtKB/TrEMBL;Acc:G4N5X7]	MGG_14302	Putative uncharacterized protein [Source:UniProtKB/TrEMBL;Acc:G4MQC4]
MGG_08570	Tubulin folding cofactor B [Source:UniProtKB/TrEMBL;Acc:G4N650]	MGG_14303	Beta-xylosidase [Source:UniProtKB/TrEMBL;Acc:G4MQC3]
MGG_08656	Putative uncharacterized protein [Source:UniProtKB/TrEMBL;Acc:G4MLF5]	MGG_14592	Putative uncharacterized protein [Source:UniProtKB/TrEMBL;Acc:G4MQ45]
MGG_08698	Candidapepsin-8 [Source:UniProtKB/TrEMBL;Acc:G4NFV8]	MGG_14676	Putative uncharacterized protein [Source:UniProtKB/TrEMBL;Acc:G4NBR0]
MGG_08810	2,5-diketo-D-gluconic acid reductase A [Source:UniProtKB/TrEMBL;Acc:G4NFI7]	MGG_14719	Putative uncharacterized protein [Source:UniProtKB/TrEMBL;Acc:G4NEE4]
MGG_08830	Putative uncharacterized protein [Source:UniProtKB/TrEMBL;Acc:G4MUR9]	MGG_14837	Putative uncharacterized protein [Source:UniProtKB/TrEMBL;Acc:G4N8S2]
MGG_08875	Grisea protein [Source:UniProtKB/TrEMBL;Acc:G4MV78]	MGG_14874	Histone chaperone asf-1 [Source:UniProtKB/TrEMBL;Acc:G4N9J2]
MGG_08904	Putative uncharacterized protein [Source:UniProtKB/TrEMBL;Acc:G4MVL7]	MGG_14913	Putative uncharacterized protein [Source:UniProtKB/TrEMBL;Acc:G4NIU7]
MGG_09167	Putative uncharacterized protein [Source:UniProtKB/TrEMBL;Acc:Q2KER9]	MGG_15669	Putative uncharacterized protein [Source:UniProtKB/TrEMBL;Acc:G4MYK9]
MGG_09212	Nitroreductase [Source:UniProtKB/TrEMBL;Acc:G4MPS3]	MGG_15868	Argininosuccinate synthase [Source:UniProtKB/TrEMBL;Acc:G4MTK2]
MGG_09321	Putative uncharacterized protein [Source:UniProtKB/TrEMBL;Acc:G4NI79]	MGG_15885	Putative uncharacterized protein [Source:UniProtKB/TrEMBL;Acc:G4MU51]
MGG_09383	NIMA-interacting protein TinC, variant [Source:UniProtKB/TrEMBL;Acc:G4NI01]	MGG_16718	Putative uncharacterized protein [Source:UniProtKB/TrEMBL;Acc:G4N490]
MGG_09412	Putative uncharacterized protein [Source:UniProtKB/TrEMBL;Acc:G4NHW8]	MGG_17102	Putative uncharacterized protein [Source:UniProtKB/TrEMBL;Acc:G4N8W2]
MGG_09484	Putative uncharacterized protein [Source:UniProtKB/TrEMBL;Acc:G4N1U1]	MGG_17278	Argininosuccinate lyase [Source:UniProtKB/TrEMBL;Acc:G4NAI2]
MGG_09612	Putative uncharacterized protein [Source:UniProtKB/TrEMBL;Acc:G5EHZ2]	MGG_17439	Deoxyuridine 5'-triphosphate nucleotidohydrolase [Source:UniProtKB/TrEMBL;Acc:G4NBP9]
MGG_09639	Alpha-1,3-glucan synthase Ags2 [Source:UniProtKB/TrEMBL;Acc:G5EHH4]	MGG_17540	Putative uncharacterized protein [Source:UniProtKB/TrEMBL;Acc:G4NEI9]
MGG_09640	Alpha-amylase 1 [Source:UniProtKB/TrEMBL;Acc:G5EHA8]	MGG_17830	Putative uncharacterized protein [Source:UniProtKB/TrEMBL;Acc:G4NID6]
MGG_09667	Putative uncharacterized protein [Source:UniProtKB/TrEMBL;Acc:G5EHV9]	MGG_17862	Putative uncharacterized protein [Source:UniProtKB/TrEMBL;Acc:G4NK75]
MGG_09668	Gut esterase 1 [Source:UniProtKB/TrEMBL;Acc:G4NKY6]	MGG_18099	Putative uncharacterized protein [Source:UniProtKB/TrEMBL;Acc:Q2KES0]
MGG_09736	Putative uncharacterized protein [Source:UniProtKB/TrEMBL;Acc:G4NAF7]
MGG_09806	Putative uncharacterized protein [Source:UniProtKB/TrEMBL;Acc:G4NIK8]
MGG_09915	Lysine-specific histone demethylase 1 [Source:UniProtKB/TrEMBL;Acc:G4MR69]
MGG_10115	Putative uncharacterized protein [Source:UniProtKB/TrEMBL;Acc:G4N8S9]
MGG_10198	Putative uncharacterized protein [Source:UniProtKB/TrEMBL;Acc:G4MUP9]
MGG_10232	hypothetical protein [Source:BROAD_Magnaporthe_DB;Acc:MGG_10232]
MGG_10252	Putative uncharacterized protein [Source:UniProtKB/TrEMBL;Acc:Q2KEM0]
MGG_10253	Putative uncharacterized protein [Source:UniProtKB/TrEMBL;Acc:Q2KEL9]
MGG_10265	hypothetical protein [Source:BROAD_Magnaporthe_DB;Acc:MGG_10265]
MGG_10306	Putative uncharacterized protein [Source:UniProtKB/TrEMBL;Acc:G4NK13]
MGG_10337	Putative uncharacterized protein [Source:UniProtKB/TrEMBL;Acc:G4NJS0]
MGG_10570	Putative uncharacterized protein [Source:UniProtKB/TrEMBL;Acc:G5EHL2]
MGG_10575	Putative uncharacterized protein [Source:UniProtKB/TrEMBL;Acc:G5EH94]
MGG_10581	Putative uncharacterized protein [Source:UniProtKB/TrEMBL;Acc:G4NKN8]
MGG_10583	12-oxophytodienoate reductase 1 [Source:UniProtKB/TrEMBL;Acc:G5EHQ2]
MGG_10586	Putative uncharacterized protein [Source:UniProtKB/TrEMBL;Acc:G5EH68]
MGG_10591	Endo-beta-1,3-glucanase [Source:UniProtKB/TrEMBL;Acc:G4NKM3]
MGG_10679	Putative uncharacterized protein [Source:UniProtKB/TrEMBL;Acc:G4N9S3]
MGG_10692	Putative uncharacterized protein [Source:UniProtKB/TrEMBL;Acc:G4N9Q9]
MGG_10736	Putative uncharacterized protein [Source:UniProtKB/TrEMBL;Acc:G4MXF8]
MGG_10853	Putative uncharacterized protein [Source:UniProtKB/TrEMBL;Acc:G4N389]
MGG_10865	Putative uncharacterized protein [Source:UniProtKB/TrEMBL;Acc:G4MXH9]
MGG_10941	Cation-transporting ATPase pacS [Source:UniProtKB/TrEMBL;Acc:G4N3A4]
MGG_11062	General amino-acid permease GAP1 [Source:UniProtKB/TrEMBL;Acc:G4MYZ0]
MGG_11148	Putative uncharacterized protein [Source:UniProtKB/TrEMBL;Acc:G4MVC7]
MGG_11149	Putative uncharacterized protein [Source:UniProtKB/TrEMBL;Acc:G4MVC2]
MGG_11282	Putative uncharacterized protein [Source:UniProtKB/TrEMBL;Acc:G4MWJ5]
MGG_11335	Putative uncharacterized protein [Source:UniProtKB/TrEMBL;Acc:G4MUP1]
MGG_11450	Homoserine dehydrogenase [Source:UniProtKB/TrEMBL;Acc:G4NCU5]
MGG_11533	Putative uncharacterized protein [Source:UniProtKB/TrEMBL;Acc:G4NB39]
MGG_11561	Putative uncharacterized protein [Source:UniProtKB/TrEMBL;Acc:G4NBH6]
MGG_11605	Putative uncharacterized protein [Source:UniProtKB/TrEMBL;Acc:G4ND14]
MGG_11657	Putative uncharacterized protein [Source:UniProtKB/TrEMBL;Acc:G4NE76]
MGG_11707	Putative uncharacterized protein [Source:UniProtKB/TrEMBL;Acc:G4MS08]
MGG_12515	Putative uncharacterized protein [Source:UniProtKB/TrEMBL;Acc:G4NKA0]
MGG_12521	Putative uncharacterized protein [Source:UniProtKB/TrEMBL;Acc:G5EHP3]
MGG_12548	Putative uncharacterized protein [Source:UniProtKB/TrEMBL;Acc:G4NL35]
MGG_12615	Rab protein geranylgeranyltransferase component A [Source:UniProtKB/TrEMBL;Acc:G5EHS7]
MGG_12647	Ser/Thr protein phosphatase family protein [Source:UniProtKB/TrEMBL;Acc:G4NJK9]
MGG_12697	Putative uncharacterized protein [Source:UniProtKB/TrEMBL;Acc:G5EHA2]
MGG_13192	Putative uncharacterized protein [Source:UniProtKB/TrEMBL;Acc:G4N000]
MGG_13202	Putative uncharacterized protein [Source:UniProtKB/TrEMBL;Acc:G4N5L1]
MGG_13292	Putative uncharacterized protein [Source:UniProtKB/TrEMBL;Acc:G4N3Q4]
MGG_13398	Actin binding protein [Source:UniProtKB/TrEMBL;Acc:G4N193]
MGG_13584	Putative uncharacterized protein [Source:UniProtKB/TrEMBL;Acc:G4N901]
MGG_13624	ABC transporter CDR4 [Source:UniProtKB/TrEMBL;Acc:G4N9L5]
MGG_13763	Glycerate kinase [Source:UniProtKB/TrEMBL;Acc:G4MQT7]
MGG_13773	Indoleamine 2,3-dioxygenase subfamily [Source:UniProtKB/TrEMBL;Acc:G4MR88]
MGG_13813	Phosphoribosylglycinamide formyltransferase [Source:UniProtKB/TrEMBL;Acc:G4MSA2]
MGG_13931	Serine/threonine-protein kinase SSN3 [Source:UniProtKB/Swiss-Prot;Acc:A4QXX4]
MGG_13963	Aromatic and neutral aliphatic amino acid permease [Source:UniProtKB/TrEMBL;Acc:G4NAM0]
MGG_14115	GabA permease [Source:UniProtKB/TrEMBL;Acc:G4NFV5]
MGG_14157	Putative uncharacterized protein [Source:UniProtKB/TrEMBL;Acc:G4NIL4]
MGG_14303	Beta-xylosidase [Source:UniProtKB/TrEMBL;Acc:G4MQC3]
MGG_14767	Non-ribosomal peptide synthetase [Source:UniProtKB/TrEMBL;Acc:G4MW47]
MGG_14837	Putative uncharacterized protein [Source:UniProtKB/TrEMBL;Acc:G4N8S2]
MGG_14913	Putative uncharacterized protein [Source:UniProtKB/TrEMBL;Acc:G4NIU7]
MGG_14921	Putative uncharacterized protein [Source:UniProtKB/TrEMBL;Acc:G4NGT4]
MGG_15331	Putative uncharacterized protein [Source:UniProtKB/TrEMBL;Acc:G4MWP8]
MGG_15422	Putative uncharacterized protein [Source:UniProtKB/TrEMBL;Acc:G4NIF7]
MGG_15565	Putative uncharacterized protein [Source:UniProtKB/TrEMBL;Acc:G4MTP4]
MGG_15612	Putative uncharacterized protein [Source:UniProtKB/TrEMBL;Acc:G4MW13]
MGG_16442	Putative uncharacterized protein [Source:UniProtKB/TrEMBL;Acc:G4MP08]
MGG_16718	Putative uncharacterized protein [Source:UniProtKB/TrEMBL;Acc:G4N490]
MGG_16743	Putative uncharacterized protein [Source:UniProtKB/TrEMBL;Acc:G4N4W7]
MGG_17098	Putative uncharacterized protein [Source:UniProtKB/TrEMBL;Acc:G4N8L9]
MGG_17102	Putative uncharacterized protein [Source:UniProtKB/TrEMBL;Acc:G4N8W2]
MGG_17153	Putative uncharacterized protein [Source:UniProtKB/TrEMBL;Acc:G4N695]
MGG_17196	Putative uncharacterized protein [Source:UniProtKB/TrEMBL;Acc:G4N877]
MGG_17677	Putative uncharacterized protein [Source:UniProtKB/TrEMBL;Acc:G4NIP9]
